# Supplementary material for: CRISPR/Cas9 screening using unique molecular identifiers
Source: Mol Syst Biol. 2017 Oct 9;13(10):945. doi: 10.15252/msb.20177834 (PMC5658704; doi:10.15252/msb.20177834)
Supplement: Supplementary file 2 — Dataset EV1 [file MSB-13-945-s002.csv]

AATF_01	GTAGATAGGAAAGCCAGCAA	AATF
AATF_02	GAACCCGCGACCAAGCGAGG	AATF
AATF_03	GGACCCTGAAGCGGACCCCG	AATF
AATF_04	GATGAAGGGGAAGATGGGGA	AATF
AATF_05	CTTCAGATGAGCATTAGCAG	AATF
AATF_06	GTCCGGCCTCACCTTCCTCG	AATF
AATF_07	GTCAATCACCCTGGCAGCAG	AATF
AATF_08	TGACCTTGGGAGCAGTGAGG	AATF
AATF_09	GGAAGACGAAGAGAGTGGCA	AATF
AATF_10	GATGACGCGGAAGACTCCCA	AATF
ABT1_01	GGAATCGGAGAAGGCCGCAA	ABT1
ABT1_02	AGAACAGACACTAGATGCGG	ABT1
ABT1_03	GCAGGAGGAATCCGAAGAAG	ABT1
ABT1_04	AAGGCAGCAGCAGCTGCCGG	ABT1
ABT1_05	CTACACCAAGGACTACACCG	ABT1
ABT1_06	CAAGCGCATAGCCAAGCGCG	ABT1
ABT1_07	GTTCCAAAGATCATAACGGA	ABT1
ABT1_08	AGAAGGTTGCGGACGTGCAG	ABT1
ABT1_09	CCTTCTCAGCGCCTATGGCG	ABT1
ABT1_10	ACGGAGCAAGAGCCGCTGGA	ABT1
ACP2_01	GGGGTTTGGTCAGTTAACCA	ACP2
ACP2_02	ACCAGTGAAGACATATCCCA	ACP2
ACP2_03	AGGAAGAAGAATGGCCCCAG	ACP2
ACP2_04	GTTGAAGCGCTGCATCCCGT	ACP2
ACP2_05	GCTTCAACCCGAACATCTCG	ACP2
ACP2_06	GTGATGGGCACAGTGTGCAC	ACP2
ACP2_07	GAAGCGCAGACTCCGGGCCC	ACP2
ACP2_08	GCAAGCGGTCCGGCTGGAGC	ACP2
ACP2_09	GGAGCTGGAGGAGAGCCGCC	ACP2
ACP2_10	TCACGCCGAGAAGGAGCTGG	ACP2
ADNP_01	CATGGGAGGATGTAGGACTG	ADNP
ADNP_02	CAAGATTGTTGACAGGAAGT	ADNP
ADNP_03	TTGGCAGTTTAAGAAAAGCC	ADNP
ADNP_04	GGAGTCAAATCTGTAGGCCA	ADNP
ADNP_05	GTAAAGCAGTTACTTCCAAG	ADNP
ADNP_06	GCCTGTGACTGAGAGAGGGA	ADNP
ADNP_07	GATGGCCGCACACATGCGGA	ADNP
ADNP_08	GTAAGCAACAGATTCAGCTG	ADNP
ADNP_09	GGTCTAAGGACCAGTCACAG	ADNP
ADNP_10	GATTGGGCACACAAATGTAG	ADNP
ADNP2_01	CAGCTGCAAGGAGTTACTGA	ADNP2
ADNP2_02	GGAACCTTCTGGAAAGAAAG	ADNP2
ADNP2_03	TATTGGGCTTGACAGCTGCA	ADNP2
ADNP2_04	GCAGTGGATGCACTTGAAGG	ADNP2
ADNP2_05	GGAATGAGTGAGGCTTCCAG	ADNP2
ADNP2_06	GTGGGATTGGCCAGCAGCAG	ADNP2
ADNP2_07	GAACAGTCTGATTTATGGGG	ADNP2
ADNP2_08	GAACACCAGAATTCACACCC	ADNP2
ADNP2_09	TGGGATTCCAACCTACACGC	ADNP2
ADNP2_10	GTGCAGCTGCACCTGACGGC	ADNP2
AEBP1_01	GCCGTGGCGCAGCATGGAGG	AEBP1
AEBP1_02	CGAGTGGGAGAACAACAAGG	AEBP1
AEBP1_03	GCCAGGAGGCAGCTGAGCAG	AEBP1
AEBP1_04	GGCTTTTCGGACCCGCGGGG	AEBP1
AEBP1_05	CAGGCCGCCCAAGAAGGGGA	AEBP1
AEBP1_06	GAGGAGCTACCCCAGGAGGG	AEBP1
AEBP1_07	GCATCGGGCTTCTGGGGCGG	AEBP1
AEBP1_08	GGAGGACAGCAGCCCCAAGG	AEBP1
AEBP1_09	GGAGACCGACAAGTGGGCAG	AEBP1
AEBP1_10	AAAGGGCGAGGAGTTGGAGG	AEBP1
AEBP2_01	GTAGACAGCACAATTTCCAG	AEBP2
AEBP2_02	AAGCTGGAATGAACAAAAGG	AEBP2
AEBP2_03	CATGTAGATGGTCAGCGAGG	AEBP2
AEBP2_04	AGGCATATGCTGACACACAG	AEBP2
AEBP2_05	CCAGCAATGATGAATGGACA	AEBP2
AEBP2_06	AGTTGAAGCAAGCCTGGCAC	AEBP2
AEBP2_07	AAAAGTTTCTAGCCAGCCAA	AEBP2
AEBP2_08	GAAGAATCTCCTTCTAAAGC	AEBP2
AEBP2_09	TGTGCATCGAAGAAATCATG	AEBP2
AEBP2_10	GCCAGCTTTGCTTCTCAGGG	AEBP2
AES_01	GCGGTCGCAGGAGTCCGAGG	AES
AES_02	GTGGTGAATTTGAGTTGCTG	AES
AES_03	GATGCAGCGTCACTATGTGA	AES
AES_04	GATAGAGTTCAGCTCGGGAG	AES
AES_05	GGTCTTGGGAGCCATTGAGA	AES
AES_06	GAGTTGCTGGGGTAGGTGCG	AES
AES_07	GCTGAACGGGATTTGTGCCC	AES
AES_08	GCTGAAATTCGTCTTTGATG	AES
AES_09	GGAGAGGTAGGGCAGGACCT	AES
AES_10	CAAGCTCGAATGTGACAAGT	AES
AFF1_01	CATGGGCCGGACATAAGCCG	AFF1
AFF1_02	ACAGTCCCTTCCAGAACCAG	AFF1
AFF1_03	GGGAAACTACGAAGAAGTGA	AFF1
AFF1_04	CAGGAGTGTGAATGGACTGG	AFF1
AFF1_05	GGAGGTGGAAATGTCTGAGA	AFF1
AFF1_06	GGAGGTGCAGATGAGGAGGG	AFF1
AFF1_07	GAGCCATAGGGAAGAAGCCC	AFF1
AFF1_08	GAAGATAAACAGCCGCCCGC	AFF1
AFF1_09	GGACTGTGAGGAGGGCCTGG	AFF1
AFF1_10	GAGGACGAGGACACGGGTGG	AFF1
AFF3_01	AACCTGGCCAAGGAAAACCG	AFF3
AFF3_02	CAGATAGAAATGCATTACGG	AFF3
AFF3_03	GTAGTGCTACAGATAGACGA	AFF3
AFF3_04	GCGGCCAAGCACAGCAGCAG	AFF3
AFF3_05	GTGCACTGCACATCATACAG	AFF3
AFF3_06	GCTTGAATAGCAGAAAGTGG	AFF3
AFF3_07	GAGCCAGAGAGTCCAGACAG	AFF3
AFF3_08	GCTGCTCTCTGAGTCGCTGG	AFF3
AFF3_09	GCACAGGGCACTGCGGGTGG	AFF3
AFF3_10	GAGAGGACCTCAGCCGGGGA	AFF3
AFF4_01	AGAGTGGACATAGTAGCCAG	AFF4
AFF4_02	ATTGTGATAAGACAATGCCG	AFF4
AFF4_03	GTGGCTACTAGAATCATCCC	AFF4
AFF4_04	GTTACTGTCCACTGAAGAGG	AFF4
AFF4_05	GGAGTCTCGTCCCGGAGTAG	AFF4
AFF4_06	GCAGCTGCTGAAGAGCCTCG	AFF4
AFF4_07	GCTGCTAGCCAAGTCTACAG	AFF4
AFF4_08	GAGCAAGAAACCCAAAACGG	AFF4
AFF4_09	GAGGCTGTTCAAACTGAAGA	AFF4
AFF4_10	GACACTGACAGAGCACCTGA	AFF4
AHCTF1_01	GAATTCATGATTCTGAACGC	AHCTF1
AHCTF1_02	AAGAACCTGAGAATGATCCT	AHCTF1
AHCTF1_03	CACAAGTAACAGCAATTCCG	AHCTF1
AHCTF1_04	CTGTGAAGAAAGATACACCC	AHCTF1
AHCTF1_05	AGGGAGGAAGGCGTGAATGA	AHCTF1
AHCTF1_06	CCTACATGCAGACTAGCAGG	AHCTF1
AHCTF1_07	AAGGATAACATCGTTACCAC	AHCTF1
AHCTF1_08	GTTTGGTTCAGCTTCAAGGC	AHCTF1
AHCTF1_09	GAGCATCAAGAAATGGATGA	AHCTF1
AHCTF1_10	GAACAAGCTTGAAGATGAAC	AHCTF1
AHCY_01	GAGGTTGTGGACCCCAGTCG	AHCY
AHCY_02	GTGGCTCAACGAGAACGCCG	AHCY
AHCY_03	TGGCTGCCTGCACATGACCG	AHCY
AHCY_04	GATGGCTCTTCTAGGTGCAG	AHCY
AHCY_05	GAAGCTGCGGGTACTTGGTG	AHCY
AHCY_06	TAACATTGGACACTTTGACG	AHCY
AHCY_07	GAAGGTGAACATCAAGCCGC	AHCY
AHCY_08	GGAGTTACTCATCACGAAGC	AHCY
AHCY_09	CTCCACCCAGGACCATGCGG	AHCY
AHCY_10	CAACATGATTCTGGACGACG	AHCY
AHDC1_01	GACGCTGCTGGGACAACGGG	AHDC1
AHDC1_02	GAGTGGGCCGGGGATAAGGG	AHDC1
AHDC1_03	GCAGAAGGTGAAGCAGCAGA	AHDC1
AHDC1_04	GGTAGTACTTGGGTTCCCGG	AHDC1
AHDC1_05	GTGGGTTCTCGGAGAAGGCG	AHDC1
AHDC1_06	GAGACAGGACGGGCTGCCCG	AHDC1
AHDC1_07	GCTGCCGTCTCCGACCGGTG	AHDC1
AHDC1_08	GCAGCTGATTGACATCATGA	AHDC1
AHDC1_09	GGTGTACACCTGGACTGTGG	AHDC1
AHDC1_10	GGATCAGCAAGAGGTTGCAG	AHDC1
AHR_01	CCTACGCCAGTCGCAAGCGG	AHR
AHR_02	TCCCCTACTGAAAGAAACGG	AHR
AHR_03	GATGTGAACTCATTTGCTGG	AHR
AHR_04	GAAGTAGTGGGGTATGGGGA	AHR
AHR_05	GTAAAGCCAATCCCAGCTGA	AHR
AHR_06	GCAAACAAAGCCAACTGAGG	AHR
AHR_07	ATACAACACAGCTTCTCCAG	AHR
AHR_08	GCAAGATAATACTGCACCGA	AHR
AHR_09	GGAGTTATTATGGCTGACTG	AHR
AHR_10	AGAACCTCAGCACACCCACG	AHR
AIP_01	GAGTCTCCGCAACATCGCGG	AIP
AIP_02	CGTGTGATACAGGAAGGCCG	AIP
AIP_03	GACGCTGCACAGTGACGACG	AIP
AIP_04	CAGACACCTTGATGTCACAG	AIP
AIP_05	GGCCATGACAGACGAAGAGA	AIP
AIP_06	AGTGCCACTTATCCACCAGG	AIP
AIP_07	GCATGTGGTCCTGTACCCGC	AIP
AIP_08	ACAACCGGTTGCCCTCCTGG	AIP
AIP_09	GAGCTCCCGGACTTTCAAGA	AIP
AIP_10	CGTGTGCACCATGCGAGAAG	AIP
AIRE_01	GCACCGCACGGAGATCGCGG	AIRE
AIRE_02	TCAGCCAGCCCCGGAAGGGG	AIRE
AIRE_03	GCTTCATCTGAAGGAAAAGG	AIRE
AIRE_04	GCAGCCAGGACAGGAGGGCG	AIRE
AIRE_05	AACAAGGCCCGCAGCAGCAG	AIRE
AIRE_06	ACTGGGGAGGGCCAGAGGGG	AIRE
AIRE_07	GGGGATCTCCCGGAGCGGAG	AIRE
AIRE_08	GAGGAGTCCAGCCCTGGCAG	AIRE
AIRE_09	TCAGGACCCACACACAGTAG	AIRE
AIRE_10	GAGATGGTACGGACGTGCTG	AIRE
AKAP8_01	GACATGGACCAGGGCTACGG	AKAP8
AKAP8_02	CAGGGGCTCAGAGGACGCAG	AKAP8
AKAP8_03	GACTGGGAGAAGAGGGACGG	AKAP8
AKAP8_04	AAAGGAGAAGAGACAGGACG	AKAP8
AKAP8_05	CAAGCTGCCCGACAAGACCG	AKAP8
AKAP8_06	GCTGGACCTGCCAACACCCA	AKAP8
AKAP8_07	CAGAACACCAGTGTCACCAC	AKAP8
AKAP8_08	GAGGCCGCCAAGGCCAATGA	AKAP8
AKAP8_09	TCCAAGGAAGGAGGCAGGGG	AKAP8
AKAP8_10	TGAATGCCGAGACCCAGCCC	AKAP8
AKAP8L_01	AGAGGGCCTTGAAGGCACCG	AKAP8L
AKAP8L_02	ACTGCGGGCCACCATGAGGG	AKAP8L
AKAP8L_03	GCGGCACCATATCTAAGCGC	AKAP8L
AKAP8L_04	GATGTTCTGGGAGAAGAGGG	AKAP8L
AKAP8L_05	AAGAAGAAGAGAAAGCAGGG	AKAP8L
AKAP8L_06	GCGGCAGCGAGACCGCATGG	AKAP8L
AKAP8L_07	TAACAAGACCAAGAAGACAG	AKAP8L
AKAP8L_08	AGAGACCAGGATCTGACCCA	AKAP8L
AKAP8L_09	GCATTTTGTGAAGAAGGTGG	AKAP8L
AKAP8L_10	GAAGCTGGAGCGCTACCTGA	AKAP8L
AKNA_01	TGTGGGTCCCACTCCAGGGG	AKNA
AKNA_02	GCCGGGCTGAGTTCAACGGA	AKNA
AKNA_03	GAAGATGAGGGGCCTGGCAG	AKNA
AKNA_04	CAGGAGGTGCTGTTGAGCAG	AKNA
AKNA_05	GGACTCACCTGAGGCCGCAG	AKNA
AKNA_06	CCAGCATGCCCACCCTGGGG	AKNA
AKNA_07	GAGCTCTGGCAACAGTGAGG	AKNA
AKNA_08	AGGGAAAGCAGAGGCCACCA	AKNA
AKNA_09	GCTGCATCTGTGCCCAGGGA	AKNA
AKNA_10	GGTGAGCAGGAAGCTGGGGA	AKNA
AKT1_01	GAAGGTGCGTTCGATGACAG	AKT1
AKT1_02	TGTCATGGAGTACGCCAACG	AKT1
AKT1_03	CCTGCACTCGGAGAAGAACG	AKT1
AKT1_04	CTCACCCAGTGACAACTCAG	AKT1
AKT1_05	AGGTGCCATCATTCTTGAGG	AKT1
AKT1_06	GGGCAAGGGCACTTTCGGCA	AKT1
AKT1_07	AGACTTCGGGCTGTGCAAGG	AKT1
AKT1_08	GGAAGTCATCGTGGCCAAGG	AKT1
AKT1_09	TCCCCTCAACAACTTCTCTG	AKT1
AKT1_10	GACAACCGCCATCCAGACTG	AKT1
AKT2_01	TCTCGTCTGGAGAATCCACG	AKT2
AKT2_02	GACCCCATGGACTACAAGTG	AKT2
AKT2_03	GGGGGGTAGAGTCTGATCAG	AKT2
AKT2_04	CTCTTGAGTACTTGCACTCG	AKT2
AKT2_05	CAAAGAGGGCATCAGTGACG	AKT2
AKT2_06	CATGGCGTAGTAGCGGCCAG	AKT2
AKT2_07	GTGATGGAGTATGCCAACGG	AKT2
AKT2_08	CACAGTGAGGAACGGGTGCC	AKT2
AKT2_09	GAGATAGTCGAAGTCATTCA	AKT2
AKT2_10	ACGTGGATTCTCCAGACGAG	AKT2
ALDH7A1_01	GAAAGAGCTGGGGCTCCGCG	ALDH7A1
ALDH7A1_02	GTATGCGTGGCTGAAAGAGC	ALDH7A1
ALDH7A1_03	GGGCTCCGCGAGGAAAACGA	ALDH7A1
ALDH7A1_04	GCAGTGGAATCCCGTAGGCC	ALDH7A1
ALDH7A1_05	GTTCCCTTGCAGCACAGCAA	ALDH7A1
ALDH7A1_06	ACTCACCAGTCGCCTCGCAG	ALDH7A1
ALDH7A1_07	CATTAGGTTATGGATCGCCC	ALDH7A1
ALDH7A1_08	ATTTCCACAGATCATGGCGA	ALDH7A1
ALDH7A1_09	CACTCAGGTGGGAAAACAGG	ALDH7A1
ALDH7A1_10	ACAGGTGGGCCTGATGGTGC	ALDH7A1
ALX1_01	GGAGCACGTTATGGAGACGC	ALX1
ALX1_02	TATCCAGCAGTAAGAAACGG	ALX1
ALX1_03	GCGCACGTGATGCTCGGCGC	ALX1
ALX1_04	TCGCCCTGTCAGGACAGCAG	ALX1
ALX1_05	GACAGAGCTCACTGAGGCCA	ALX1
ALX1_06	AAGGACTGACAGCTACCCAC	ALX1
ALX1_07	AGTGACTTTTACATGGGCGC	ALX1
ALX1_08	CGTGAAAGGGATGCAAGAGA	ALX1
ALX1_09	GTCTGCAGGCAAATGCGTGC	ALX1
ALX1_10	GGGAGAGCTGGATGAACTTG	ALX1
ALX3_01	GTGCAGGTGAGGCGCAGCGG	ALX3
ALX3_02	GCCGCGCGTTACCTTCCGCG	ALX3
ALX3_03	GCCGCCCGCCAAGTACCTGC	ALX3
ALX3_04	GATGCAGGCTGGCCAGGCAG	ALX3
ALX3_05	CATGGAGTCAGGGAGTCCCG	ALX3
ALX3_06	GCGTTATGGGAAGATCCAGG	ALX3
ALX3_07	GCTGGGGTCTTACCTGAGGG	ALX3
ALX3_08	GCACTGCGCGCCTTTCCGCG	ALX3
ALX3_09	GCCGGAAAGCGGGTCAGCCG	ALX3
ALX3_10	AGAACCGCAGAGCCAAGTGG	ALX3
ALX4_01	GCAACAAGGGCAAGAAGCGG	ALX4
ALX4_02	GGCAGCCTCAAACTCCAGGA	ALX4
ALX4_03	CATGAGGACAGACCTCACTG	ALX4
ALX4_04	GAGGGGCAGCTCATATGCAG	ALX4
ALX4_05	GTAGTAGGCGTCCATGGCAG	ALX4
ALX4_06	GAATCCCTGTGCTTTGGCGG	ALX4
ALX4_07	GATTCGGGGACGCCAAGAGC	ALX4
ALX4_08	GCCCCAGCTCCACTCTCCAG	ALX4
ALX4_09	AGGCAGCAGCGGCCACAGCG	ALX4
ALX4_10	GAACCTGCAAGGCCGCGCTG	ALX4
ALYREF_01	GCCGCGCGAGTGAATCGAGG	ALYREF
ALYREF_02	CACAGATTGACGCACAGCGG	ALYREF
ALYREF_03	GATGGCCGGCCGGTTCCGGA	ALYREF
ALYREF_04	GGTGCCGGCGTGGAGACAGG	ALYREF
ALYREF_05	AAGGCCATGAAGCAGTACAA	ALYREF
ALYREF_06	GGCGCCCGTGGAAGAGGCAG	ALYREF
ALYREF_07	GCTGTGCACTATGATCGCTC	ALYREF
ALYREF_08	GCGGAAGGCAGATGCCCTGA	ALYREF
ALYREF_09	GCAGTACAACGGCGTCCCTC	ALYREF
ALYREF_10	CAAGCTGAATGTTCATGGGG	ALYREF
ANKZF1_01	GGAGATCGACGCAGGAGCCG	ANKZF1
ANKZF1_02	GCAGACACTGGATCGGGAGA	ANKZF1
ANKZF1_03	CAGGGGCTTCGGGATGCCCG	ANKZF1
ANKZF1_04	GCAGTCTGACTGCTTCCCGA	ANKZF1
ANKZF1_05	CAGGGATGAAAAGGAAGCGC	ANKZF1
ANKZF1_06	GGAGCTAGTGGAGTTGACTG	ANKZF1
ANKZF1_07	CTGAAGTATTGCCCAAGCGG	ANKZF1
ANKZF1_08	GGAGAAAAGCCGAGACCAGG	ANKZF1
ANKZF1_09	CCAGAGCTCTGGCTGACCAG	ANKZF1
ANKZF1_10	TCAGCCGCAACAGTATAAGG	ANKZF1
APC_01	AGGATGTAATCAGACGACAC	APC
APC_02	TCTGTATAAATGGCTCATCG	APC
APC_03	GGTTCAGAAACAAATCGAGT	APC
APC_04	TCAATAGGCGTGTAATGATG	APC
APC_05	AAGGCAAATCAGAGTTGCGA	APC
APC_06	GCTACGCTATGCTCTATGAA	APC
APC_07	TGCAGCTTTAAGGAATCTCA	APC
APC_08	GTATTGTTGGGAAATTCCCG	APC
APC_09	CAGCAGCTAACTCATTTGGA	APC
APC_10	TGTCACACAATGTAATTCAG	APC
APEX1_01	GATCAGAAAACCTCACCCAG	APEX1
APEX1_02	GACAAAGAGGCAGCAGGAGA	APEX1
APEX1_03	GTAACGGGAATGCCGAAGCG	APEX1
APEX1_04	GGGAGCGGTGGCGGAAGACG	APEX1
APEX1_05	AAGAAACTTTGAGTGGGCAC	APEX1
APEX1_06	GACGGGGATGAGCTCAGGAC	APEX1
APEX1_07	AGAGGCCAAGAAGAGTAAGA	APEX1
APEX1_08	GGCAGGTTTGCCACTGGGTG	APEX1
APEX1_09	TCAGCTCCTTCGGACAAGGA	APEX1
APEX1_10	CGAGCCTGGATTAAGAAGAA	APEX1
APTX_01	GAAGCAGTTGTGATTGGGCG	APTX
APTX_02	GAGGAAGAGGCAAAGAACCC	APTX
APTX_03	GGTTTACAAAGATGAGCAGG	APTX
APTX_04	CGTGGTAGCCCAATCGGAAG	APTX
APTX_05	ACCTCATACTCGGAATGGCG	APTX
APTX_06	GGTTGGTGAGACAGGACAGC	APTX
APTX_07	GAAGTCTGATTCGCTGGTGC	APTX
APTX_08	TCCACGGTAAGACCAGCCAA	APTX
APTX_09	AGCCTTCAGACTGGAAATGG	APTX
APTX_10	TCTTCAAGCCTTGACTCCAG	APTX
AR_01	GAAGCGTCTTGAGCAGGATG	AR
AR_02	GAAACTACAGGAGGAAGGAG	AR
AR_03	GAAGCAGGGATGACTCTGGG	AR
AR_04	AGGCTTCCGCAACTTACACG	AR
AR_05	GGGGCTCATGGTGTTTGCCA	AR
AR_06	GGTACCGCATGCACAAGTCC	AR
AR_07	TCATCCCACATCAGTTCCAG	AR
AR_08	CAGAAGACCTGCCTGATCTG	AR
AR_09	CAGCACCACCAGCCCCACTG	AR
AR_10	ACACGTGGTCAAGTGGGCCA	AR
ARGFX_01	GCCCTGAAGCAATACGGAGA	ARGFX
ARGFX_02	GTCTGGCTGGGGATTCTCTG	ARGFX
ARGFX_03	ATTGATGAAAGGGTCTGGCT	ARGFX
ARGFX_04	TGATACTCACTGGGACTAGC	ARGFX
ARGFX_05	TGGGGCCATTCTGTTCCTCA	ARGFX
ARGFX_06	CCTTTACTGTTGACTCCGGT	ARGFX
ARGFX_07	GAAGGGTCTAAGGGCTGAGA	ARGFX
ARGFX_08	AGAGTACAAAGCAGGAACCG	ARGFX
ARGFX_09	ACTGGTAGAACTCTCAGTGA	ARGFX
ARGFX_10	GCAGGAGATAGGCCTACAGC	ARGFX
ARHGAP19_01	GGGGTGCAAACATAAGGGCA	ARHGAP19
ARHGAP19_02	GCAGATCACAAAACTGCAGA	ARHGAP19
ARHGAP19_03	GCAATGCCTTCCTCCGTCAG	ARHGAP19
ARHGAP19_04	GAAGTAGAAGGTTCTCGCCC	ARHGAP19
ARHGAP19_05	GGTCTGAAGGGAAGAAAGAG	ARHGAP19
ARHGAP19_06	AGATAATGGGCTGACCTCGA	ARHGAP19
ARHGAP19_07	GTGGACCTTAAGTTGCCTGG	ARHGAP19
ARHGAP19_08	ATTTGGGTCCCCACTGACGG	ARHGAP19
ARHGAP19_09	CACAAAGTTAAACAGTGGGA	ARHGAP19
ARHGAP19_10	AGATTCCTGCCCTCACCAGG	ARHGAP19
ARHGAP35_01	GATTGGAGACAAACTTGAGC	ARHGAP35
ARHGAP35_02	GTATAGCTGCTCTGCAGGGA	ARHGAP35
ARHGAP35_03	GTAAAGGCAGAGACAGCCGT	ARHGAP35
ARHGAP35_04	GGAATCGCTATCCTATGTAG	ARHGAP35
ARHGAP35_05	GAAGAGTAGAGAGTCCACGC	ARHGAP35
ARHGAP35_06	AACAAGAGAGGAGACACCAG	ARHGAP35
ARHGAP35_07	GGAGTTAAACACCTCTTCGG	ARHGAP35
ARHGAP35_08	TAAGCTCTCTATGGAACTGG	ARHGAP35
ARHGAP35_09	GAAGGATCAAACCCATCCTG	ARHGAP35
ARHGAP35_10	TTACCGGACCAGCTTCAGCG	ARHGAP35
ARID1A_01	GCCGCCGGGCAGGAAAGCGA	ARID1A
ARID1A_02	GAGGCGCTGGAGGAGGGAGG	ARID1A
ARID1A_03	GATGCCAGGCAGGTGAGGGG	ARID1A
ARID1A_04	TCTCCGCGTCAGCCTTCCGG	ARID1A
ARID1A_05	GTTGCCCAGGCTGCTGGCGG	ARID1A
ARID1A_06	AGAAAGCCGAGCAGCAGCAG	ARID1A
ARID1A_07	TGGCGGCAGCAGCGATGGGG	ARID1A
ARID1A_08	GGCGCCTCCTCACTCAGCCG	ARID1A
ARID1A_09	GCTTCGGGCAACCCTACGGC	ARID1A
ARID1A_10	ATGTTGTTGGTGGAAGACGG	ARID1A
ARID1B_01	GGAGGAGGAGGACAGCGCGG	ARID1B
ARID1B_02	CCGGTGCTGAAGACTTCCGG	ARID1B
ARID1B_03	CAAGAGCGGCGGCTCCGAGG	ARID1B
ARID1B_04	GAGGCGGCTCTCAAGGAGGG	ARID1B
ARID1B_05	ATGGCGGACAACAAAGCCCC	ARID1B
ARID1B_06	AGTGCATCATCCCCATCCCG	ARID1B
ARID1B_07	GCTCAGCACCCCGTACCCCG	ARID1B
ARID1B_08	GGTTCTGGCCGGCGAAGCGC	ARID1B
ARID1B_09	CAGCTGATTGAGGGTCGGGG	ARID1B
ARID1B_10	GGACGGCAGATACTGCGCCT	ARID1B
ARID2_01	GCAGTCTCCATTACACACAG	ARID2
ARID2_02	GGAGCCACAAACACCAGCAA	ARID2
ARID2_03	CGGCAGTTCCACCACAGCAG	ARID2
ARID2_04	GAGAAATCTTTCCTTTGAGG	ARID2
ARID2_05	GTGGAGGATTCCAGTAGCAA	ARID2
ARID2_06	ATGTGGTAGGAGTAAAACGG	ARID2
ARID2_07	GAAACTTGCTGAGAAGGGAG	ARID2
ARID2_08	AATCAGACTCGACTCACCAG	ARID2
ARID2_09	GTGGCCAGTAACCAAGCCGC	ARID2
ARID2_10	GCATGGTAGAAAACCTGTGA	ARID2
ARID3A_01	CAGGAAGCCCAAATGGGAGG	ARID3A
ARID3A_02	GGAGATGGAGGAAGACCTCG	ARID3A
ARID3A_03	GGAGGATTACGAGGATGAGG	ARID3A
ARID3A_04	GTGCTGGTGACGGAGAAGGG	ARID3A
ARID3A_05	GGAGAAGGGCGGCCTCGTGG	ARID3A
ARID3A_06	GCTGTGGCGTGAGATCACCA	ARID3A
ARID3A_07	CCAGTGCAGCCTTCACCCTG	ARID3A
ARID3A_08	ATAGACAGCAACCGACGGGA	ARID3A
ARID3A_09	AGAGGGAGCCACCAAAGCTC	ARID3A
ARID3A_10	GCAGAACTTCCTGGCCATGG	ARID3A
ARID4A_01	GTGTGGTGTCTGCAACGGAG	ARID4A
ARID4A_02	TGATGAAGAGAAGGAAAAGG	ARID4A
ARID4A_03	AGACTGGTTTATCATCAGGG	ARID4A
ARID4A_04	GAGAGGGTTGATTTTAAAGG	ARID4A
ARID4A_05	GGTCAGAAGAGGCCAAGTGA	ARID4A
ARID4A_06	TGAGCCTGCCTACCTGACAG	ARID4A
ARID4A_07	GAAAAGGCTGGTGAAAGTTA	ARID4A
ARID4A_08	GATGCTAGTTGGTATACCGT	ARID4A
ARID4A_09	CAAATGTGACTCTGAAGGAG	ARID4A
ARID4A_10	GAGAGGCAGAAGTCAAAACG	ARID4A
ARID5A_01	GAACAGGAAGCAGTCCACGG	ARID5A
ARID5A_02	GTGGAAGATCTACAAAGCAG	ARID5A
ARID5A_03	AAGATGGCTAAGGAGAACAG	ARID5A
ARID5A_04	CGAGAGGCCGAAGAAGGCCA	ARID5A
ARID5A_05	ACAAAGCAGTGGAGAAGCTG	ARID5A
ARID5A_06	GAAGAACGTGTACGACGAGC	ARID5A
ARID5A_07	GTAGTGGCGGCGCGTGCACG	ARID5A
ARID5A_08	GAAACAGTACAAGATGGCTA	ARID5A
ARID5A_09	GGGATGATGGGGCCACCGAG	ARID5A
ARID5A_10	GGAGGAGCGGCGCATGGACC	ARID5A
ARID5B_01	GATTCCAACAACAATTCCGA	ARID5B
ARID5B_02	GAATGACCGTACCTTGGCAA	ARID5B
ARID5B_03	AAATATGTTTCCACTGACGG	ARID5B
ARID5B_04	GCGGGTACAAGTGGCAGCGC	ARID5B
ARID5B_05	CGATGGCAAAGCCGTTGCCA	ARID5B
ARID5B_06	CGAGGTTTGATTGGAGGCAG	ARID5B
ARID5B_07	AAAGCCCCAGGATGCAGCAG	ARID5B
ARID5B_08	GTACCCGCAGACATTATGAA	ARID5B
ARID5B_09	ATGAATTAGGCGGTAATCCT	ARID5B
ARID5B_10	AGAAAATGCCCCAAAGCCCC	ARID5B
ARNT_01	GCAATGGCTGGACCCAGTGA	ARNT
ARNT_02	ATCACAGTGAAATTGAACGG	ARNT
ARNT_03	ACTGGCAACACATCCACTGA	ARNT
ARNT_04	TGGGGAACCTCACTTCGTGG	ARNT
ARNT_05	GCACAGGCTACATCAAGGCC	ARNT
ARNT_06	GGAACTCTAGCCAAGAACCA	ARNT
ARNT_07	GTGTTGGAGAGTGTAGGCCG	ARNT
ARNT_08	GACATGGTACCAGGAAGAGA	ARNT
ARNT_09	GAGGGACATGGAGCTGAAGG	ARNT
ARNT_10	GACACGGACAGCAGAGGGTG	ARNT
ARNT2_01	CAAGATGGCAACCCCGGCGG	ARNT2
ARNT2_02	TGTGCGAGACGGCCATGCGG	ARNT2
ARNT2_03	ACAGGGAACAAGTCCACCGA	ARNT2
ARNT2_04	GTACAGGATACATCAAGGCC	ARNT2
ARNT2_05	GGAGTCTCCCAATTGCCACG	ARNT2
ARNT2_06	GCAGTGTACGTACTTGACGT	ARNT2
ARNT2_07	GCAAACATTTCAGCAAACCG	ARNT2
ARNT2_08	GCAGCTAAACCAGAGTCAGG	ARNT2
ARNT2_09	GTAGCGGGCAGTTCCAAGGG	ARNT2
ARNT2_10	CGCCATCCTCACCTGTCCGG	ARNT2
ARNTL_01	GGATGCTGTGAGCTGTGGGA	ARNTL
ARNTL_02	GCAGCATGCTGTCCATGCTG	ARNTL
ARNTL_03	GAATCCCTGGAACAGTGGGG	ARNTL
ARNTL_04	CAAGATCCTCAACTACAGCC	ARNTL
ARNTL_05	GCATCTATGAGCCGCTCCCG	ARNTL
ARNTL_06	GAACATAATCGAGATGGCCC	ARNTL
ARNTL_07	GCTGGCCACCCACAAAGATG	ARNTL
ARNTL_08	GCAGTCGTCCAATTGCGACG	ARNTL
ARNTL_09	GATGTGCCTAGAAGTTCTTG	ARNTL
ARNTL_10	AATAGGCCGAATGATTGCTG	ARNTL
ARNTL2_01	ATAGCCAAACTGAAAAGCGG	ARNTL2
ARNTL2_02	GGCGGAAGAGGAGGCTGCGG	ARNTL2
ARNTL2_03	AGTGGCTCCTGCGATGGCGG	ARNTL2
ARNTL2_04	AAACCACAGGAGCAATGCAC	ARNTL2
ARNTL2_05	AGGGACAAGACCAACAGCTA	ARNTL2
ARNTL2_06	GAGTTTCCACGAAAACGCAA	ARNTL2
ARNTL2_07	GTTCACAGTAATCTCCACGC	ARNTL2
ARNTL2_08	GAAGTTCCCAAAAGTTCCTG	ARNTL2
ARNTL2_09	ATCTCTGTCAAAGAAGAGCA	ARNTL2
ARNTL2_10	GATCCCTCAGTGCAACCCCA	ARNTL2
ARX_01	GGAACTGCTGGAGGACGACG	ARX
ARX_02	CATGAGGCTGGACTTGACCG	ARX
ARX_03	CATGAGCAATCAGTACCAGG	ARX
ARX_04	GCTGCACCCGGAAGACGCTG	ARX
ARX_05	CAAGTGGCGCAAGCGGGAGA	ARX
ARX_06	GTAGGGGCTGAGCGGGTGGG	ARX
ARX_07	AAGCGGAGTCGAGCGCCGGG	ARX
ARX_08	TAGGCTCGGGAAGGCGGCGG	ARX
ARX_09	CCGCTGCCGCACCCTGAAGG	ARX
ARX_10	CGGCACCGAGGACGACGAGG	ARX
ASCL1_01	TCTGCCAAGATGGAGAGCGG	ASCL1
ASCL1_02	GGGGACGTGCTCCCGAAGGG	ASCL1
ASCL1_03	GCAAAGAAACAGGCTGCGGG	ASCL1
ASCL1_04	GGTGGAGACACTGCGCTCGG	ASCL1
ASCL1_05	GCTGCTGGACGAGCATGACG	ASCL1
ASCL1_06	CAGGACGCCTGCCTGGAAGG	ASCL1
ASCL1_07	CGAGAAGCTCCTGCTCCTCG	ASCL1
ASCL1_08	CCAGGTTGACCAACTTGACG	ASCL1
ASCL1_09	CCAGCAGCTGCTGCAGCGCG	ASCL1
ASCL1_10	GTAGGATGAGACCGGCGAGC	ASCL1
ASCL2_01	GATGCAGGCGCGATGGACGG	ASCL2
ASCL2_02	GGAGACGCTGCGCTCAGCCG	ASCL2
ASCL2_03	GGGGACGAAGAAGCGCGGGA	ASCL2
ASCL2_04	GGCAGCGCAGCCGACAGGGA	ASCL2
ASCL2_05	TCGGACGACAGCGGCTGCGA	ASCL2
ASCL2_06	GCTGCAGCGCAACAGTTCCG	ASCL2
ASCL2_07	GCCACCGCAGAGACCGGAGG	ASCL2
ASCL2_08	ACTTGGGCTTCCAGGCGCTG	ASCL2
ASCL2_09	CCGACGAGTAGGCGGAACGC	ASCL2
ASCL2_10	TGGACGGCGGCACACTGCCC	ASCL2
ASCL3_01	GAGGAAATGATGGACAACAG	ASCL3
ASCL3_02	AGAGTAAGGGGATGACACCG	ASCL3
ASCL3_03	AAGGCATCGGGAAAGAGAAG	ASCL3
ASCL3_04	GGAATGAGCGGGAAAGGCAG	ASCL3
ASCL3_05	GCTCCGCCATCATCTGCCAG	ASCL3
ASCL3_06	TCGCTGGGAAAAGGCAGCCG	ASCL3
ASCL3_07	GGAGAAGCGACTCAGCAAAG	ASCL3
ASCL3_08	GCTGAGACCAAGAATAACCC	ASCL3
ASCL3_09	GTGCACGTGGAAAGTGACCA	ASCL3
ASCL3_10	TCATGGAGGAAACTTTTCCA	ASCL3
ASCL4_01	GATGGAGACGCGTAAACCGG	ASCL4
ASCL4_02	AGGGTCCCCGGAACGCCCAG	ASCL4
ASCL4_03	GCAACGAGCGCGAGCGGCAG	ASCL4
ASCL4_04	GGAGCGTCTCCACTTTGCTG	ASCL4
ASCL4_05	AGGGCGGAATGCAACAGCGA	ASCL4
ASCL4_06	GGTGCGCAGCGAGTATGGCA	ASCL4
ASCL4_07	CCAGACGCAGGGCGACCCTG	ASCL4
ASCL4_08	GCGGAGGAAGGCGGGCTCGA	ASCL4
ASCL4_09	CGGGTGCGCTGCGTGAACGA	ASCL4
ASCL4_10	TCGGGCTCGCTGCTGGGCGA	ASCL4
ASH1L_01	GGAGCCACTGACAGTACAGG	ASH1L
ASH1L_02	GATAGGACTGACGGACCGGG	ASH1L
ASH1L_03	GGAGAAGTGCAATATACAGG	ASH1L
ASH1L_04	GATACAGTAGGTGATGGGGA	ASH1L
ASH1L_05	GAAAAGGAAGAAAACCTCGG	ASH1L
ASH1L_06	GCCACCACTTTAGTCCACCG	ASH1L
ASH1L_07	ACTAGAGACACACATACTGG	ASH1L
ASH1L_08	GACTGAGAGCAAATAGGTGA	ASH1L
ASH1L_09	TGAAGAAGGCCTCAAAGGGG	ASH1L
ASH1L_10	GTGGTGAAAGAAGGAGATGG	ASH1L
ASH2L_01	GGAATTGCAGCAGGAAGCAG	ASH2L
ASH2L_02	GGACCACCAAGAAGGCCCGG	ASH2L
ASH2L_03	GGACCAACCCAGTCTGGCAG	ASH2L
ASH2L_04	AGAGGTGATGGATACTCAGG	ASH2L
ASH2L_05	GAATGGCCGACAGTTGGGTG	ASH2L
ASH2L_06	GGAAGCAGCGGAAAAGGACG	ASH2L
ASH2L_07	GCCAAGCGCAAACAGCAGGA	ASH2L
ASH2L_08	GAAGGGCTACTCTATGGTGA	ASH2L
ASH2L_09	GAAGCAGACTCCCCATAGTG	ASH2L
ASH2L_10	GGTGAGGTAGAGCTGCAATG	ASH2L
ASPM_01	GGAGAACGTCCCCGAAGCAA	ASPM
ASPM_02	GCTCGGAAAAGAAAGAGCGA	ASPM
ASPM_03	AAGTGAGCCCGACCGAGCGG	ASPM
ASPM_04	GCTGAGAGACAGGACCGGCG	ASPM
ASPM_05	GCTGCGACACACTGAAGCCC	ASPM
ASPM_06	AAGATGTCTCAACAGTGCAG	ASPM
ASPM_07	CAGGTAATCCCAATAAGCCA	ASPM
ASPM_08	TCAGCGTACTACTCAAACTG	ASPM
ASPM_09	GGAAAGGAGACCTGCAGAAG	ASPM
ASPM_10	AACTTGGCTATGAATGAAGG	ASPM
ASZ1_01	GACCCGAACCAGCTCTGCAT	ASZ1
ASZ1_02	CGAGGCCTGCCAGTGGCTGG	ASZ1
ASZ1_03	AACAAGGAGAGCAACAACCT	ASZ1
ASZ1_04	GACCAATGAAACATCTCCGA	ASZ1
ASZ1_05	TAGTGTTGCCAATGCAGAGC	ASZ1
ASZ1_06	CCTACTTACAGGCTTTAACG	ASZ1
ASZ1_07	GAGCAGCCAGAATTTTCTGC	ASZ1
ASZ1_08	ATGTTCTGCTCATGGCTCAG	ASZ1
ASZ1_09	AGGCGAGAGTAGCGAGAGCG	ASZ1
ASZ1_10	GCGAGAGCGAGGATGATGGC	ASZ1
ATF1_01	GCGCCGTGCTAGGATCCCGT	ATF1
ATF1_02	ACTTGTGCCCAGCAATCAGG	ATF1
ATF1_03	TGTGGCAGAGAAGTAGCTGA	ATF1
ATF1_04	GGCTCCTCACAGAAAGCCCA	ATF1
ATF1_05	GAGAGTACTCACCTGTAAGA	ATF1
ATF1_06	CCCATCTATCAGACTAGCAG	ATF1
ATF1_07	TCAGAGACAGCACCTCAACC	ATF1
ATF1_08	TGAACTGCTGAACCAGGTTG	ATF1
ATF1_09	GAAGATACACGGGGCAGAAA	ATF1
ATF1_10	GATGTCATCACCACAGTTTG	ATF1
ATF2_01	ACAGTACTTGAGGTTGGTGA	ATF2
ATF2_02	GCAAGAGGGGATAAATCTAG	ATF2
ATF2_03	GGACGAACAATAGCTGATGT	ATF2
ATF2_04	AGAACTTGTAAGCAGCACAT	ATF2
ATF2_05	GTCTACTACCAGTGATGAGA	ATF2
ATF2_06	GTAGACTCTGGGTGAGGTAA	ATF2
ATF2_07	ACAATTGGCCTGTTAGAGGA	ATF2
ATF2_08	CTTATGATAGGTGTTGCAAG	ATF2
ATF2_09	GGTGAGGTAAAGGACTATCC	ATF2
ATF2_10	TATATTACCTGGCCACATCC	ATF2
ATF3_01	GGTGTCCATCACAAAAGCCG	ATF3
ATF3_02	AAAGTGCCGAAACAAGAAGA	ATF3
ATF3_03	AGTGACTGATTCCAGCGCAG	ATF3
ATF3_04	CCACCGGATGTCCTCTGCGC	ATF3
ATF3_05	ACTGTCAGCGACAGACCCCT	ATF3
ATF3_06	AGAAGGCACTCACTTTCTGC	ATF3
ATF3_07	GATGCTTCAACACCCAGGCC	ATF3
ATF3_08	CCTTTGTCAAGGAAGAGCTG	ATF3
ATF3_09	GCAGAGGTGCTTGTTCTGGA	ATF3
ATF3_10	CCGAGGCAGAGACCTGGCCT	ATF3
ATF4_01	AGTCCCTCCAACAACAGCAA	ATF4
ATF4_02	TCTCTTAGATGATTACCTGG	ATF4
ATF4_03	GAGGATCGTAAGGTTTGGGA	ATF4
ATF4_04	CTGGTAGAGGGGCTGTGCTG	ATF4
ATF4_05	GGATTTGAAGGAGTTCGACT	ATF4
ATF4_06	AGTGAAGTGGATATCACTGA	ATF4
ATF4_07	AAGGGGAAGAGGTTGTAAGA	ATF4
ATF4_08	ATCCACAGCCAGCCATTCGG	ATF4
ATF4_09	GGCGGGCTCCTCCGAATGGC	ATF4
ATF4_10	GGTCAGAAGGTCATCTGGCA	ATF4
ATF5_01	CCTGCTCCCAGCTAGTGGGC	ATF5
ATF5_02	AGGACCTCATAGGGAGCCAG	ATF5
ATF5_03	CACCTGCCCTTACCTGCCAG	ATF5
ATF5_04	ACTCCTGGCGACCCTGGGGC	ATF5
ATF5_05	CTGGAGGGCGGGCTTCCAGT	ATF5
ATF5_06	CCTGTCCAGCTCCAGCCCCA	ATF5
ATF5_07	AGCCATCCCAGCCCACTAGC	ATF5
ATF5_08	GGAATCGCGAGCTGAAGGAA	ATF5
ATF5_09	TCAAAGGAGGGGAGGGACAG	ATF5
ATF5_10	GTCCAGAGTATCCAAGACAG	ATF5
ATF6_01	CGAGACTGAATAACTTGAGG	ATF6
ATF6_02	TGAGCCCTGCAAATCAAAGG	ATF6
ATF6_03	GAATAAGAGTCCACTGACCG	ATF6
ATF6_04	AGCAAGGACTGGCTGAGCAG	ATF6
ATF6_05	GAGGCACAGGACACATCAGA	ATF6
ATF6_06	GGTGGAGGAATGTAAAGCAA	ATF6
ATF6_07	ATTAGGGGCTGACAAGGAGG	ATF6
ATF6_08	TTTGCCAATGGCATAAGCGT	ATF6
ATF6_09	CGGGCTAAAAGGTGACTCCA	ATF6
ATF6_10	GCTGGAAGCAATAAAGGCTT	ATF6
ATF6B_01	GGAGTCGGCTGAGAGCAGGG	ATF6B
ATF6B_02	GGAGAGATGGGAGCTGAAGG	ATF6B
ATF6B_03	GACGCGATGACTCGGAGCTG	ATF6B
ATF6B_04	GGAGCTGTCCAGATCAGCAT	ATF6B
ATF6B_05	CCTGAGGAGCCATCAAGGGA	ATF6B
ATF6B_06	CTGCAGTGGCGGCTTCCGGG	ATF6B
ATF6B_07	GAGGGACTGCAGAAGGACTG	ATF6B
ATF6B_08	GGAGTTTCCAGGCATAGGAG	ATF6B
ATF6B_09	AGAGTATCTGCAGGGACTGG	ATF6B
ATF6B_10	GGAGGGCAGCATTCTCTCGG	ATF6B
ATF7_01	TGTGTTTATGAACTGCCAGG	ATF7
ATF7_02	ACCGTTTGTGTGCAATGCCC	ATF7
ATF7_03	ACGTACCTGTCCACAGCCCG	ATF7
ATF7_04	CCTGAAGAACTGTGAGGAGG	ATF7
ATF7_05	ATGACTGAGTCAGTTCGGGC	ATF7
ATF7_06	TTCAGGAATCTAGTTGGAGT	ATF7
ATF7_07	ATTTACAAACGAGGACCACC	ATF7
ATF7_08	CTAGAGGCAGGGCTATCAGG	ATF7
ATF7_09	GGAGCCAGGACGTACAATGG	ATF7
ATF7_10	GAGGTTGGGGAGGGAAGGGT	ATF7
ATF7IP_01	GAGTTGTATAAACCACCTGG	ATF7IP
ATF7IP_02	AGAGGAGAGATCATCAGCAG	ATF7IP
ATF7IP_03	TGAAAAGGACAACAAACCTG	ATF7IP
ATF7IP_04	GGATGGCTCTGTAGAAGCTG	ATF7IP
ATF7IP_05	GAAGAGAGTGGAGCTTCACA	ATF7IP
ATF7IP_06	GTAAACAATGGACTAACCCT	ATF7IP
ATF7IP_07	AGGAAGTAAAGCAGAATGGA	ATF7IP
ATF7IP_08	AGAGGTGGGATCACCAGAGG	ATF7IP
ATF7IP_09	AGAGGAGGGCTCGCTAGAGG	ATF7IP
ATF7IP_10	AGAGGCAGCATCACTAGAGG	ATF7IP
ATIC_01	GACATGTTTGAAAGAGGCAG	ATIC
ATIC_02	GACCAGATTCAAACCAAGAG	ATIC
ATIC_03	GCAGCTGGTGAAGGAACTCA	ATIC
ATIC_04	AGTGTACTTGACAGCAATGG	ATIC
ATIC_05	TGAACCAGAGGACTATGTGG	ATIC
ATIC_06	GCAGTGTGTACAGCTGGGCA	ATIC
ATIC_07	GTGCTACGCCAAGAACGGGC	ATIC
ATIC_08	AAACCACGCTCGAGTGACAG	ATIC
ATIC_09	CTGGCGTCTAGTCTCCAAGG	ATIC
ATIC_10	GCGGCATATGCAAGAGCAAG	ATIC
ATM_01	GGGTACCAGAGACAGTGGGA	ATM
ATM_02	ACATGCGATGGAAAATGAGG	ATM
ATM_03	GTTGCTTTAATCACATGCGA	ATM
ATM_04	AGAGCGAATACACAGACTCA	ATM
ATM_05	GTTGGATGCCAGCTGTGCAG	ATM
ATM_06	AACGTGCTTAGAAAATCCTG	ATM
ATM_07	GAAACACGGAAACTAGGAAG	ATM
ATM_08	GTGAAATATCTCAGCAACAG	ATM
ATM_09	AAAGTCAAACAGCATACTGC	ATM
ATM_10	GGAGAGAGCCAAAGTACCAT	ATM
ATMIN_01	GCGTCGGGCTCACCTGCAGG	ATMIN
ATMIN_02	GGACCTGAAAAGACATGCAG	ATMIN
ATMIN_03	CGGGACAGCTCGCTCACCGA	ATMIN
ATMIN_04	GATGTTGGTCCGCACGGCCC	ATMIN
ATMIN_05	ACGGTCTCTCAGGGCCTCTG	ATMIN
ATMIN_06	CAGTGCTGTTCTACTGGCGT	ATMIN
ATMIN_07	AGTCAAGAGCCACCGCCTGC	ATMIN
ATMIN_08	CGACACAGAGGAATCAGCAG	ATMIN
ATMIN_09	CAACGAAACTCAGACAGCAA	ATMIN
ATMIN_10	TGATCTGGCCTGGAACACGA	ATMIN
ATN1_01	GGAAAGGGTAGCCGAAGAGG	ATN1
ATN1_02	GAGGTTCCTCGATAGCCCGG	ATN1
ATN1_03	GCACTGCCCGGTTCAAATGG	ATN1
ATN1_04	GAAGTCCAGGCAGACAGCCA	ATN1
ATN1_05	CATGGGAGCATGATATCCAG	ATN1
ATN1_06	AAAGCCGCCTACCACTCCAG	ATN1
ATN1_07	GTTCCCACCACCCACTGGAG	ATN1
ATN1_08	GAGGGGTCTCAGGGCAGGTG	ATN1
ATN1_09	ACTGGGCCCCAGTAGAGGGA	ATN1
ATN1_10	GGGAAATGCTCCAGGAGGAG	ATN1
ATOH1_01	GATGCGGCTGGGGCTGGCGA	ATOH1
ATOH1_02	GAGCTGCTACAAACGCCCAG	ATOH1
ATOH1_03	CGAGTCCGGCAACTCCCGGG	ATOH1
ATOH1_04	AAAGTTGCAGGTGGCTGCGG	ATOH1
ATOH1_05	CTGGTAAGGAGGAGCAGCGG	ATOH1
ATOH1_06	GCTGTGCAAGCTGAAAGGCG	ATOH1
ATOH1_07	ACGGCTAGCAGCCAACGCCA	ATOH1
ATOH1_08	GGGGCTCAGCAGGCTTCCGG	ATOH1
ATOH1_09	GTACCCTCCCGCAGAAGCTG	ATOH1
ATOH1_10	AAAACAGCAAAACTTCGCCT	ATOH1
ATOH7_01	TGTTGAGCCCCTGCATGCGG	ATOH7
ATOH7_02	ATGAAGTCCTGCAAGCCCAG	ATOH7
ATOH7_03	CAAGTACGAGACCCTGCAGA	ATOH7
ATOH7_04	GGAACGGGAGGTAGTGGTCG	ATOH7
ATOH7_05	GTAGCTCAGGGCCATCTGCA	ATOH7
ATOH7_06	CGAGCGATTCGGCTCGGAGC	ATOH7
ATOH7_07	GGCTCGGAGCGGGACTGGGT	ATOH7
ATOH7_08	GGTGGTTCCCCAGTGGGGCC	ATOH7
ATOH7_09	TCTGACCCGGATCCTGGCCG	ATOH7
ATOH7_10	CCATCTGGAAGGGCTCGGGC	ATOH7
ATOH8_01	GAAGCTCAAGCGGAAAGGCA	ATOH8
ATOH8_02	GGTGCCAGTCCCAGTGGCGC	ATOH8
ATOH8_03	GGTGCGCACAGCAAGATGCG	ATOH8
ATOH8_04	AGGGCGCACAGTGGACTCCG	ATOH8
ATOH8_05	GCGACGCGGAGGAATCCTGG	ATOH8
ATOH8_06	AAGCCCTGCAGCAGACCCGG	ATOH8
ATOH8_07	GAGGCTCCTGGCGAACGCCA	ATOH8
ATOH8_08	GCACACACTCGGAGAAGCTG	ATOH8
ATOH8_09	GAAGCACATCCCGGTCCTCG	ATOH8
ATOH8_10	GGAAAGGCAAGGAGCCGGCG	ATOH8
ATR_01	TGACGTGCGAAAACAAGATG	ATR
ATR_02	GCCCAGGTCACCAATTGTGG	ATR
ATR_03	CTGTGTGAGATGGTCAAGCA	ATR
ATR_04	GATGCTTTGATTTATATGCA	ATR
ATR_05	TCCAGTGATGATCCATATCA	ATR
ATR_06	GAGCTGAAAAAAGTGCTAGC	ATR
ATR_07	GGAAAGTATGGAAATCATTG	ATR
ATR_08	AAAGATAAAAGCCGTTCTCC	ATR
ATR_09	ATACCTAGTCCAGTAAAACT	ATR
ATR_10	AGCCCTGTCATAACAAGCAG	ATR
ATRX_01	GCAGTGACCAAGTCCAACAA	ATRX
ATRX_02	TCAGTTGATCATCAAGGGGA	ATRX
ATRX_03	GTGAATCCGAAGATGAACAG	ATRX
ATRX_04	TAATTCTGAGGAAGAAGAGG	ATRX
ATRX_05	GGTGTGGGCAATAATAGTGA	ATRX
ATRX_06	TGATTCATTGCAAGTCGTGG	ATRX
ATRX_07	GATGGAAAACAGCAAGGAAG	ATRX
ATRX_08	AGGGTGTAGTCTTTACACGT	ATRX
ATRX_09	AATGCTAGCAATCCTCAAAG	ATRX
ATRX_10	ATGATTTAAAGACTCAGGCG	ATRX
ATXN7_01	CAGCAAAGTAGAGTTCCCCA	ATXN7
ATXN7_02	CACACTACTGAAATCTGCGG	ATXN7
ATXN7_03	CGAGATCAATAACCCCACAG	ATXN7
ATXN7_04	GGGTCCCTGAGAGGCTGCGG	ATXN7
ATXN7_05	GAGGTGGTACTGGGCACTGG	ATXN7
ATXN7_06	GACTGGGGATGTAGAGACGG	ATXN7
ATXN7_07	AATGCCAGTAGCAGTACCAG	ATXN7
ATXN7_08	GAGGAAGAGTGAACCAACAG	ATXN7
ATXN7_09	CATGGAATGAGAAGAAGAGG	ATXN7
ATXN7_10	GGATTCAGCAGGGCTCCCGG	ATXN7
AXIN1_01	CGAACTTCTGAGGCTCCACG	AXIN1
AXIN1_02	GGAGCCCTGTGACTCGAACG	AXIN1
AXIN1_03	AGCCGGCATTGACATAATAG	AXIN1
AXIN1_04	GAAGCACGTACCCAAGTCAG	AXIN1
AXIN1_05	AGGACGGCGATCCATCGTCA	AXIN1
AXIN1_06	CAGATCCGAGCGCCTCGGAG	AXIN1
AXIN1_07	ATATTTATTTGGAATATACG	AXIN1
AXIN1_08	CACGCTGTACGTGCTCGTCC	AXIN1
AXIN1_09	CAGGACATGGATGAGGACGA	AXIN1
AXIN1_10	TTCGCTGTACCGTCTACTGG	AXIN1
AXIN2_01	GGGAGCCTAAAGGTCGTGTG	AXIN2
AXIN2_02	GGGAGTGGTACTGCGAATGG	AXIN2
AXIN2_03	GCTCACACTCAATTCGCGGG	AXIN2
AXIN2_04	TCCTTATTGGGCGATCAAGA	AXIN2
AXIN2_05	GGAATTCCTCCTTATCGTGT	AXIN2
AXIN2_06	ACCAAGACCTACATAAGAGA	AXIN2
AXIN2_07	TCCACTGTCAACAGTTTCCG	AXIN2
AXIN2_08	TGGTCTTGGGGACGGCATGG	AXIN2
AXIN2_09	GATCAGCTCAGCTGCAAAGG	AXIN2
AXIN2_10	CAGGCATGGGTTTGGTGACC	AXIN2
BACH1_01	GCATTCTTGCTGGTCTGCAG	BACH1
BACH1_02	GGATCTAGAAACTGATGAAG	BACH1
BACH1_03	GAGTAGTGTGGAGCGAGAAG	BACH1
BACH1_04	TACCTGCGGAGTTTACACTG	BACH1
BACH1_05	TTTGGGGCATAAAGAAGGCA	BACH1
BACH1_06	AATGCAGTTATCACCTGCTG	BACH1
BACH1_07	CTAATCCTGATACCTAACCA	BACH1
BACH1_08	GACTCTGAGACGGACACCGA	BACH1
BACH1_09	ACAGCACATCTTTCTTCCGC	BACH1
BACH1_10	CGATGTCACCATCTTTGTGG	BACH1
BACH2_01	GTGTAGGCAAACTGTAACAG	BACH2
BACH2_02	CAGCAGAGAAAACATCCGCG	BACH2
BACH2_03	GGATGAAGAGGAGGAGACGA	BACH2
BACH2_04	GGAGACGATGGATTCAGAGA	BACH2
BACH2_05	GAATGTGCTTGCAAAACCTG	BACH2
BACH2_06	GCTGCTGAGATGTACTGGGC	BACH2
BACH2_07	GAATTATGGACAGCCCCACG	BACH2
BACH2_08	GGAGGTGTCCAACTTCACCA	BACH2
BACH2_09	GGAGGCTCTCTGTAAACAGG	BACH2
BACH2_10	AGGAGGGAGAGCTGGACCGG	BACH2
BARD1_01	AAGTTGGTGGTACATCAGGG	BARD1
BARD1_02	GGGCAACAGCTTCATTGCTG	BARD1
BARD1_03	TGAGTCATTTTGATACCCGG	BARD1
BARD1_04	AACACTGGGCAGCGTAGGGA	BARD1
BARD1_05	GCGCCCGCCATGGAACCGGA	BARD1
BARD1_06	GATGTGAGCACATCTTCTGT	BARD1
BARD1_07	CAAGTCTTGTATCCAGGCCG	BARD1
BARD1_08	AGAGGAATCTAAGCAAAAGC	BARD1
BARD1_09	TGAGGACTGGAGATAACAGA	BARD1
BARD1_10	AGTCTCCAGACACTAAGAGC	BARD1
BARHL1_01	GAACGGCAGTCCCCGAGCAA	BARHL1
BARHL1_02	GTGGGAGTCCAAACCTGGGC	BARHL1
BARHL1_03	GATCAGAAAGGAGGAGGTGA	BARHL1
BARHL1_04	TGTGCACCCTACTCTAGCAG	BARHL1
BARHL1_05	AGAGCTGCCCGGGCTGCAGG	BARHL1
BARHL1_06	GAAGGGACTGTTTGGAGACG	BARHL1
BARHL1_07	GTGACGGTGCGCGACTGGGC	BARHL1
BARHL1_08	AAGGATGTCCCTGATCAGAA	BARHL1
BARHL1_09	CTTGTCTCTAAAGTCCTCCG	BARHL1
BARHL1_10	TGTGTCCGCAGTGAAGGAGG	BARHL1
BARHL2_01	GCGGTCCTGGCCTCACCGAG	BARHL2
BARHL2_02	GGAGATTGATACCGTAGGGA	BARHL2
BARHL2_03	AAAGGCTGCAAACTTTGCGT	BARHL2
BARHL2_04	GGGCGACAGCAAACCTCTGG	BARHL2
BARHL2_05	GACCAAACTCGACAAGCGGG	BARHL2
BARHL2_06	AAGAAGACGTGGAAGTCCTG	BARHL2
BARHL2_07	GTGGTGGGGAGAGGATACGC	BARHL2
BARHL2_08	CAGAGCGACATCAAATGCCA	BARHL2
BARHL2_09	AGGCTTCTTGGCTCTCACAG	BARHL2
BARHL2_10	ATGACAATGGAAGGGGCCAG	BARHL2
BARX1_01	GCTGAAGGCCGAGCAGGCGG	BARX1
BARX1_02	GCAGCTCCGCGGGAAGCTGG	BARX1
BARX1_03	CAGTGGGCGCCGCGATGCAG	BARX1
BARX1_04	GAACAGCCCAGCGGCGCCAG	BARX1
BARX1_05	GCTGAGCTCTGCGTTGCTGG	BARX1
BARX1_06	CAGGCACCAAAGCCAAGAAG	BARX1
BARX1_07	GCAGCTCGGTGAACACAGTG	BARX1
BARX1_08	AGACGTGGTACCAGAATCGG	BARX1
BARX1_09	AGATCCTCACGGAGCCACCC	BARX1
BARX1_10	GGCGGTGTTCAAGTTCCCAC	BARX1
BARX2_01	GCGACGGGCACACGGAGTAG	BARX2
BARX2_02	CGGGTGATCACCGAGAGGAG	BARX2
BARX2_03	GACCAGGTGGGAGATGACAG	BARX2
BARX2_04	AAGATGGTGCGACTCCGGCG	BARX2
BARX2_05	TTACCCGTACAGGAATGCAG	BARX2
BARX2_06	GTCCTGCCACCAGGTCACCG	BARX2
BARX2_07	GGCCTCAGCAGAGACCGCCT	BARX2
BARX2_08	GCCGCCTGGCTGCTTTGAGC	BARX2
BARX2_09	TTGGGTCGCACGACCAGCGA	BARX2
BARX2_10	GCGGATATGCCCGCAGGGAA	BARX2
BATF_01	GGACTCTACCTGTTTGCCAG	BATF
BATF_02	CCGCCCAGAAGAGCCGACAG	BATF
BATF_03	GCTGTCGGAGCTGTGAGGCA	BATF
BATF_04	ATGATGTGAGAAGAGTTCAG	BATF
BATF_05	GAAGCTGGAGTCACTGCTGT	BATF
BATF_06	TCTGAACACTTACCAGGTGC	BATF
BATF_07	CCGACAGAGGCAGACACAGA	BATF
BATF_08	GAAGGCCGACACCCTGCACC	BATF
BATF_09	GGGAGGAGAGCGGCTGAAGC	BATF
BATF_10	GCGGCCAGCACCGAGCACAG	BATF
BATF2_01	AGGACCCCAAGGAGCAACAA	BATF2
BATF2_02	GGGTTGTCCACACCTGGTGC	BATF2
BATF2_03	TCATGCCCCACAGGACCCCA	BATF2
BATF2_04	CCGGCAGAAGCACACAGACA	BATF2
BATF2_05	GCTGAAGAAGCAGAAGAACC	BATF2
BATF2_06	GCCTAAGCCATGCACCTCTG	BATF2
BATF2_07	CTTCTGCCGGCTTCGCTGGG	BATF2
BATF2_08	GGGCTGCTGGGACCAGGCTG	BATF2
BATF2_09	GAGGTTCAGCAACCACAGCG	BATF2
BATF2_10	TGTGCGAGGCAAACAGGAGA	BATF2
BATF3_01	GAGCGCCCGGCATGTCGCAA	BATF3
BATF3_02	ATGATGACAGGAAGGTCCGA	BATF3
BATF3_03	GAAGGCTGACAAGCTCCATG	BATF3
BATF3_04	CCTCTGCAGGACGCTGCCGG	BATF3
BATF3_05	TCGGAAGAAGCAGACCCAGA	BATF3
BATF3_06	GAGTTGCTGCTCAGAGAAGT	BATF3
BATF3_07	TCGCCCTCTACCTGCTGCTG	BATF3
BATF3_08	AGAGCCCTGAGGATGATGAC	BATF3
BATF3_09	AGAGATCGGGAAGCTGACAG	BATF3
BATF3_10	GGAGCTGAAGCACCTGACAG	BATF3
BAZ1B_01	GATGTTCAGGAGGAAAGCGA	BAZ1B
BAZ1B_02	GAAAATGGTAGAGGAAGCAA	BAZ1B
BAZ1B_03	GGCCTCCTGAGTGTGCGGGA	BAZ1B
BAZ1B_04	GGGAGATTTGGAATTCCCTG	BAZ1B
BAZ1B_05	GCCTTGAGTGCAGATAAGGG	BAZ1B
BAZ1B_06	AGTATGTCATGAGGATCCGG	BAZ1B
BAZ1B_07	GAGACAACCACACCCAAACA	BAZ1B
BAZ1B_08	GGAGTTGCGCCTGGCAGTAG	BAZ1B
BAZ1B_09	TGAGAGTGATGAAGAGGAGG	BAZ1B
BAZ1B_10	GGAGGAAGAAGATTATGAGG	BAZ1B
BAZ2A_01	GAGAACTGGGAGAGAAGGGG	BAZ2A
BAZ2A_02	AGGGCAGCCACCGATGGCAG	BAZ2A
BAZ2A_03	GCTTCATCCTCTTCCCACAG	BAZ2A
BAZ2A_04	GAAGTCCCCAAGGTGAAACG	BAZ2A
BAZ2A_05	CAAGAGGGAAAAGAAGGAGA	BAZ2A
BAZ2A_06	GGAAATGAAGAAGCCGACAG	BAZ2A
BAZ2A_07	GAAGGGCCAGAGGAATGCCT	BAZ2A
BAZ2A_08	GCAGCTGTCCCTGGCCGCAG	BAZ2A
BAZ2A_09	GGAGGCAAGCTGCTGAGGGG	BAZ2A
BAZ2A_10	GGGTAGAGGAGCTGGAGCAG	BAZ2A
BAZ2B_01	GAAACTACTGAAGCCACAGA	BAZ2B
BAZ2B_02	GCTAAGTGAAGCAACTCCAG	BAZ2B
BAZ2B_03	TGGGTGGCTGACCATTGGGA	BAZ2B
BAZ2B_04	GGTGGAATTCCCAGTAATGG	BAZ2B
BAZ2B_05	GCTTTAAGAACATCAGGAGA	BAZ2B
BAZ2B_06	GAAGGCATGGAGAGTGGTGA	BAZ2B
BAZ2B_07	GTCAGTAGAAGAACAAGCAA	BAZ2B
BAZ2B_08	AGAGCCTGCATCAGAAAGGG	BAZ2B
BAZ2B_09	GTAGAGGAGGCTGCTGAGGA	BAZ2B
BAZ2B_10	GAAGGTGTCGAAGATGAAGT	BAZ2B
BBX_01	GAACCGACTAAAACCAGCAA	BBX
BBX_02	CAAATGCTCACACAACACCG	BBX
BBX_03	GAAATACACAGACATGGCCA	BBX
BBX_04	GCCATTCCAAAGTTAAGCTG	BBX
BBX_05	GCTGAGCCTGTAAAACGCTG	BBX
BBX_06	GATGCCATTCACCCTACAGA	BBX
BBX_07	GCAGCCAAAAGAGAAAAGCA	BBX
BBX_08	CCTGACGTACAAGAGAGCGA	BBX
BBX_09	ACCTCGGCAAACTGAAACAA	BBX
BBX_10	AAAGCAAAAGAATCCGATGG	BBX
BCL10_01	TCGCCGAATAGATTCAACAA	BCL10
BCL10_02	AGGTCCTCCTCGGTGAGGGA	BCL10
BCL10_03	ACAGGAAAACCCAAAAGGTC	BCL10
BCL10_04	GGACCTCACTGAAGTGAAGA	BCL10
BCL10_05	CACCGCACCGTCCCTCACCG	BCL10
BCL10_06	CAGCTATGATTTTCTCACAC	BCL10
BCL10_07	ACTGTCATGTACCATCCAGA	BCL10
BCL10_08	GTGGCAAAGGAGGAGCCCCT	BCL10
BCL10_09	GTTCTGCCTACTTCTAGAAC	BCL10
BCL10_10	AACTACACTTCCCAGACCTG	BCL10
BCL11A_01	ACAGATGATGAACCAGACCA	BCL11A
BCL11A_02	GAGTGCAGAATATGCCCCGC	BCL11A
BCL11A_03	GGCACTGCCCACAGGTGAGG	BCL11A
BCL11A_04	GATAAACTTCTGCACTGGAG	BCL11A
BCL11A_05	GTGCAGAACGAGGGGAGGAG	BCL11A
BCL11A_06	GGCCCGTTGGGAGCTCCAGA	BCL11A
BCL11A_07	GTGCCAGATGAACTTCCCAT	BCL11A
BCL11A_08	CACAAACGGAAACAATGCAA	BCL11A
BCL11A_09	AAAAGCATCCAATCCCGTGG	BCL11A
BCL11A_10	AGAGCTCCATGTGCAGAACG	BCL11A
BCL11B_01	GCGGGTTGCCCTGTTTGCGG	BCL11B
BCL11B_02	CAGGAAAGTGTCCGAGCCGG	BCL11B
BCL11B_03	GCCATCCTCGAAGAAGACGA	BCL11B
BCL11B_04	TAGAGGAGCCAAGTGGCCTG	BCL11B
BCL11B_05	ACAGGTGAGCAGGTCAGGGT	BCL11B
BCL11B_06	GTGTCAAATGAACTTCCCCT	BCL11B
BCL11B_07	TCGGAGCGTGAGGAGGGTGG	BCL11B
BCL11B_08	GCAGGTGGTCATCTTCGTCG	BCL11B
BCL11B_09	AAGTGGCCTGGGGCTGATGG	BCL11B
BCL11B_10	AGCAGAGGCTGACCATGTGG	BCL11B
BCL3_01	GGTGTAGGCAGGTTCACCAG	BCL3
BCL3_02	GTTGGCGCTCCGGTCAGGGG	BCL3
BCL3_03	GTAACCTGCCAGCTGTGCAC	BCL3
BCL3_04	GAGCGGCCGTCTGGCCATGG	BCL3
BCL3_05	GCAGCAGCTGCACCATGCTA	BCL3
BCL3_06	GCCGGACGCTGAGTGCAGGG	BCL3
BCL3_07	GTGCGCACGCTGGTCCGCAG	BCL3
BCL3_08	ACAGGTCATCGACATCCTGA	BCL3
BCL3_09	GGAGGTGGAAGCAGGCCGGG	BCL3
BCL3_10	GCCACCCGTGCAGATGAGGA	BCL3
BCL6_01	GAAGAACATCACTGGCATGG	BCL6
BCL6_02	GAAACTCCTCATCGGAGAAG	BCL6
BCL6_03	CCAACCCCTTCCCCAAGGAG	BCL6
BCL6_04	GAGGGGAGCCAGAAGCCTGG	BCL6
BCL6_05	GGAACGTGGGGCCAGCGGTG	BCL6
BCL6_06	GGATAAGCACATGGGCACGG	BCL6
BCL6_07	GATACAGCTGTCAGCCGGCG	BCL6
BCL6_08	AGATCCTGAGATCAACCCTG	BCL6
BCL6_09	ATCTCGGCTCAATTTGCGGG	BCL6
BCL6_10	GGGCAACATCATGGCTGTGA	BCL6
BCL6B_01	GGGCTCCGCAGATTGAGCAG	BCL6B
BCL6B_02	GAGGTTGCCCAGCACGTCGG	BCL6B
BCL6B_03	ACCTGGCCTGGATGAAGCGG	BCL6B
BCL6B_04	GAGCGCCTGGGACTACCTGG	BCL6B
BCL6B_05	GCACGTGCTGATCCACACCG	BCL6B
BCL6B_06	CGTCAGTGAGGATCCCGCGC	BCL6B
BCL6B_07	GAACTGCCTTGTGTGCTCTG	BCL6B
BCL6B_08	GGGCGCAGGGAGATGCCCAG	BCL6B
BCL6B_09	GTACATGAAGTCCAATAGAG	BCL6B
BCL6B_10	CAGTGGCTGGAGAGAGGCGC	BCL6B
BCLAF1_01	GGAGGAGGTAGATATCATCG	BCLAF1
BCLAF1_02	GGTGGTGTAGCAATAGGTGA	BCLAF1
BCLAF1_03	AAAGAACGGGGAGATTCCAA	BCLAF1
BCLAF1_04	AGAAAAGAAGGACAGACGCA	BCLAF1
BCLAF1_05	AGACGACCTTATGGGTACAG	BCLAF1
BCLAF1_06	TGGGGATGAAGAACGAGAAG	BCLAF1
BCLAF1_07	GGCGATCAATGTCATGCCGA	BCLAF1
BCLAF1_08	GCAGGAGTTAGCCGACCACG	BCLAF1
BCLAF1_09	TATTGGGCCAAAAGAGGAAG	BCLAF1
BCLAF1_10	TGAAGATGAAGAAGAGACCA	BCLAF1
BCOR_01	GAATCCCTTGAACCACAACG	BCOR
BCOR_02	GACTGGGCTCAGAGAAAGGT	BCOR
BCOR_03	GCTGCCACAAGCACTCTAGG	BCOR
BCOR_04	GAATACACCCGAGACAGTGG	BCOR
BCOR_05	TGTAGCCACAGCAGAAGCGC	BCOR
BCOR_06	GTGCAGACTGGAGAATACAG	BCOR
BCOR_07	GGGATGGCTGGGGAGGCCGA	BCOR
BCOR_08	GACGAGAGGCGGGATGGCTG	BCOR
BCOR_09	GCGCAGACAAAAGCCTCCCG	BCOR
BCOR_10	AGTTAGCAGCGAGTTCCCCG	BCOR
BCORL1_01	GGGGCGAGTGAAAATGGAGA	BCORL1
BCORL1_02	GCAGCTCCAGCCACAAGCCA	BCORL1
BCORL1_03	GAGCTCACGGCAGTTGGAAG	BCORL1
BCORL1_04	GAACTGGAGTCCCTGTGGAG	BCORL1
BCORL1_05	GGACAGATAGGGGCTGGCAG	BCORL1
BCORL1_06	ACAGGTGCTAAGGGAGGGGA	BCORL1
BCORL1_07	GGTGGGCCGGAAGATGGGGT	BCORL1
BCORL1_08	GCAAAGGCGGGGATGAGGGT	BCORL1
BCORL1_09	CCGGTGTAGGAGCAAAGGCG	BCORL1
BCORL1_10	GGCCGGGATGGGTGCAGAGG	BCORL1
BDP1_01	GGAGACTCCCGTCCACGCTG	BDP1
BDP1_02	GAGTCCGTGGCAGGATCCGG	BDP1
BDP1_03	AACAGTACTGAAAAGACTGG	BDP1
BDP1_04	AGAAGGACCCGCCTGAACAG	BDP1
BDP1_05	ATAAGGCCTGAGCTAAAGGA	BDP1
BDP1_06	AAGACTAGACACCTCACCAA	BDP1
BDP1_07	CTGGAAATGAGAGTTCCCCA	BDP1
BDP1_08	AAGAAGAGAAATATCCCCAG	BDP1
BDP1_09	GCCACAGGAAAATGGCCCAG	BDP1
BDP1_10	ACAGCTTCCAATCCCCAGCG	BDP1
BHLHA15_01	ACGGGTCCCTGCCGAACCCG	BHLHA15
BHLHA15_02	GCAGCAAGGGCTCCGGGCGA	BHLHA15
BHLHA15_03	GTGACAGCAGCATCCAGCGG	BHLHA15
BHLHA15_04	GCAACGAGAGGGAGCGGCAG	BHLHA15
BHLHA15_05	GCTGCTGGACATGGTCAGGA	BHLHA15
BHLHA15_06	GGCCCCGGTGCAGGACACAG	BHLHA15
BHLHA15_07	CAAGATCGAGACGCTCACGC	BHLHA15
BHLHA15_08	GAACTACATCAAATCGCTGA	BHLHA15
BHLHA15_09	GCAGCAGCAGCAGGTGGCTG	BHLHA15
BHLHA15_10	GCGTGGAGTACCTCTGCAGG	BHLHA15
BHLHA9_01	GTGGCACTCCAGGTGTCCGC	BHLHA9
BHLHA9_02	GGGCCTAGCACAGGCCTCCG	BHLHA9
BHLHA9_03	AGCGCGGATGGCCCATCCCG	BHLHA9
BHLHA9_04	GGCGCATGGCCGCCAACGTG	BHLHA9
BHLHA9_05	GCGCATCCTAGACTACAACG	BHLHA9
BHLHA9_06	GCGGATCGCAGGTAGCCCCG	BHLHA9
BHLHA9_07	TGCCCGGGAAGGCCATGCTG	BHLHA9
BHLHA9_08	CAGGACTAGGCCTCACGGCG	BHLHA9
BHLHA9_09	GCGCAGGACCAGGGAGAGCG	BHLHA9
BHLHA9_10	GTGGATGGCCCTGCGCAGCG	BHLHA9
BHLHE22_01	TCGGTGGCCGAGAGCAGCGG	BHLHE22
BHLHE22_02	GAAGAGGTCGTCCTCGCCGG	BHLHE22
BHLHE22_03	GAAGCAGCCCAGGGGCGACG	BHLHE22
BHLHE22_04	GCCGTACTTGAGGCAAAGGG	BHLHE22
BHLHE22_05	GGTGGCGCGAAGGCAGCCGA	BHLHE22
BHLHE22_06	TCCAATGCCCACCTCCACGG	BHLHE22
BHLHE22_07	GGTAGCAGCAGCGGTAGCAG	BHLHE22
BHLHE22_08	GGTAGCGGTAGCGGCAGCGG	BHLHE22
BHLHE22_09	GCCGGCTACCCGTTCAGCGC	BHLHE22
BHLHE22_10	CAGGGACAGGTCCATGCCCG	BHLHE22
BHLHE40_01	CAAGTGTACAAGTCAAGACG	BHLHE40
BHLHE40_02	GGGTAGGAGATCCTTCAGCT	BHLHE40
BHLHE40_03	CCAGTCCCGGTGCTTTGGGC	BHLHE40
BHLHE40_04	AAAGCGGAGCGAGGACAGCA	BHLHE40
BHLHE40_05	CGAGTGCATCGCCCAGCTGA	BHLHE40
BHLHE40_06	AGACCTACAAATTGCCGCAC	BHLHE40
BHLHE40_07	TAAGTTTGAGATGTTCGGGT	BHLHE40
BHLHE40_08	AAAATCATTGCCCTGCAGAG	BHLHE40
BHLHE40_09	AGTCAAGACGGGGAATAAAG	BHLHE40
BHLHE40_10	TGGAGCACGGAGACCTACCA	BHLHE40
BHLHE41_01	CATGAAACGAGACGACACCA	BHLHE41
BHLHE41_02	CAGCAGTTGAACATGGACGA	BHLHE41
BHLHE41_03	ATGCTGTTGCTCGGTTAAGG	BHLHE41
BHLHE41_04	GAAGTATCTGTACCCGGCGG	BHLHE41
BHLHE41_05	GGGATGCCGGGGTATAGCAG	BHLHE41
BHLHE41_06	GGACAGGCAGGGGAACGCGG	BHLHE41
BHLHE41_07	GATCAACCACTTGCACGCCG	BHLHE41
BHLHE41_08	GACGGGCACGCAGTAGGCGA	BHLHE41
BHLHE41_09	GACACCGACAGCGGCTACGG	BHLHE41
BHLHE41_10	AGGATGAAGCTGGATTCCCG	BHLHE41
BLZF1_01	GTTACTTCATCCCCAATCCG	BLZF1
BLZF1_02	GCAGTTCCATCAGAGAGCCC	BLZF1
BLZF1_03	CCAGCTCCGTGTACAGACAG	BLZF1
BLZF1_04	AGGAGATGGAATGGAAACTG	BLZF1
BLZF1_05	CTTTCTAGATTGGACTCCGG	BLZF1
BLZF1_06	GCCCAGGAGTTCTTCAGCTA	BLZF1
BLZF1_07	GCTGTGGGGTTGTACACTAG	BLZF1
BLZF1_08	CCAATCCGAGGAGCAGGAGA	BLZF1
BLZF1_09	AGAATTCCTTGGTCAGTCAG	BLZF1
BLZF1_10	AAGTTACTGGTGGCTTCTGT	BLZF1
BMI1_01	GATTGATGTCATGTATGAGG	BMI1
BMI1_02	ACAAAGCACACACATCAGGT	BMI1
BMI1_03	GCAGCTCATCCTTCTGCTGA	BMI1
BMI1_04	AAAGGTTTACCATCAGCAGA	BMI1
BMI1_05	CAAAGAGAAATCTAAGGAGG	BMI1
BMI1_06	TACTCACTTTTGAAAAGCCC	BMI1
BMI1_07	TATGCTACTTACCCTTCTCC	BMI1
BMI1_08	CTCTAATGAAGATAGAGGAG	BMI1
BMI1_09	GCATCACAGTCATTGCTGCT	BMI1
BMI1_10	GGAACCAGCAACAGCCCCAG	BMI1
BNC1_01	CAGCGGTCGCAGGATGGCCG	BNC1
BNC1_02	GTGTCCAGTCCAAGGCATGG	BNC1
BNC1_03	GCCTTGGTACAAAGAAGGGC	BNC1
BNC1_04	GAACCAGGGTAGCTGGGAGG	BNC1
BNC1_05	TGAAGAGGACAACAGCGGGA	BNC1
BNC1_06	GAGCAGCATGTACAGTCAGG	BNC1
BNC1_07	GCAGCAGCGCCTGCTGGCTG	BNC1
BNC1_08	TGCATTGGTCACACTGACGG	BNC1
BNC1_09	GCTTCAACACACTGAAGAGC	BNC1
BNC1_10	ATTTGGTCTCTCCAAAACGA	BNC1
BNC2_01	TGTGCGGCTAAAGATCCTGC	BNC2
BNC2_02	GGAGAAAGAAGGGCAGGCCG	BNC2
BNC2_03	GGTTCCCGCAGCCTCAACCC	BNC2
BNC2_04	GTGGCGATTACGACTTCGGA	BNC2
BNC2_05	GAAGATGATGACCCCAATGA	BNC2
BNC2_06	TAATTAAGGCTATGTGGAGG	BNC2
BNC2_07	GCTGATGTCAAACACGACGT	BNC2
BNC2_08	GCTTCAGGACGCTGAAGAGA	BNC2
BNC2_09	TTTGGAGGCAACCCTAGCAG	BNC2
BNC2_10	GATTCATCGGATGAGAAGGA	BNC2
BOD1L1_01	GAAGTGACACCAGTTCCAGG	BOD1L1
BOD1L1_02	CCAGCTTATAAGCCAGGCCG	BOD1L1
BOD1L1_03	GCTGTGTCCAAAATGAACCC	BOD1L1
BOD1L1_04	ACAGTCACTGAACTTAAGGA	BOD1L1
BOD1L1_05	GGAGAGCAGAGTGATCCGCA	BOD1L1
BOD1L1_06	GGAAAGTGGGGAGTGTGCTG	BOD1L1
BOD1L1_07	AGTGCCAGCCAAGAAGGAGA	BOD1L1
BOD1L1_08	AGAGTGCAGTCACCAGCACG	BOD1L1
BOD1L1_09	GGGGATAACAGAAGATGGAG	BOD1L1
BOD1L1_10	GGTTCAGAAGATAGCAGCGA	BOD1L1
BOP1_01	GGTGCTGTGGCTGAGAGGAG	BOP1
BOP1_02	GGATGATGACGAAGGCGACG	BOP1
BOP1_03	TGAGAGGAGAGGTGCAGAGG	BOP1
BOP1_04	GGAGACGCCAGAATCGCTGC	BOP1
BOP1_05	CGAGCGTGCGGCCGGAGAAG	BOP1
BOP1_06	GGCGACGAGGAGGGAGAGGA	BOP1
BOP1_07	GGACGGAGCCCTTGATGACG	BOP1
BOP1_08	GACCACTGAGGAGCAGGTGC	BOP1
BOP1_09	ACTGGAGCCTGAGCCCGAGC	BOP1
BOP1_10	GCGGCGGTCTGAGCCCGAAC	BOP1
BPTF_01	GGATTCTGAGGACGACGAGG	BPTF
BPTF_02	GACTTGGGAAATTCAAGGGG	BPTF
BPTF_03	AAAGGAGCAGAGCAAAACCG	BPTF
BPTF_04	GGAGGACATGGTCTCCGAGG	BPTF
BPTF_05	TCTGGCACCTCCTCAAGAGG	BPTF
BPTF_06	TCAGCTGAAGAGCCAGCAGG	BPTF
BPTF_07	GATGTGGTCAATGTTAGTGA	BPTF
BPTF_08	GACTCCCTGACCACCACGGG	BPTF
BPTF_09	GCGGCCAAGGCTCCTCCAGG	BPTF
BPTF_10	GGAGTTCCAGAAACACCAAA	BPTF
BRAF_01	ATACCCAATAGAGTCCGAGG	BRAF
BRAF_02	TCATAATTAACACACATCAG	BRAF
BRAF_03	ACAAATGATTAAGTTGACAC	BRAF
BRAF_04	ACTAATTTAGGATCAACCAC	BRAF
BRAF_05	TGATACCATAGGTACCTGCA	BRAF
BRAF_06	AACAGTTATTGGAATCTCTG	BRAF
BRAF_07	CTCAGAAGACAGGAATCGAA	BRAF
BRAF_08	GCTTGTAACTGCTGAGGTGT	BRAF
BRAF_09	GTTGGGACACTGATATTTCC	BRAF
BRAF_10	ACCATACCCAATAGAGTCCG	BRAF
BRCA1_01	GAACTCTGAGGACAAAGCAG	BRCA1
BRCA1_02	GATAAAGCTCCAGCAGGAAA	BRCA1
BRCA1_03	GGTCAGGCCAGACACCACCA	BRCA1
BRCA1_04	AAAGCGAGCAAGAGAATCCC	BRCA1
BRCA1_05	GAAGCTGTGTTAGAACAGCA	BRCA1
BRCA1_06	GTCAATGGAAGAAACCACCA	BRCA1
BRCA1_07	GCTGCACAACCACAATTGGG	BRCA1
BRCA1_08	GATGCCTGGACAGAGGACAA	BRCA1
BRCA1_09	TCTGGGGCTCTGTCTTCAGA	BRCA1
BRCA1_10	TTGGGGAACTTTCAATGCAG	BRCA1
BRCA2_01	GAGCACAGTAGAACTAAGGG	BRCA2
BRCA2_02	GGAAGCAGCAAAATATGTGG	BRCA2
BRCA2_03	GCAGGTTCAGAATTATAGGG	BRCA2
BRCA2_04	GCCATTAAATGAGGAAACAG	BRCA2
BRCA2_05	AAAGACCCTAAAGTACAGAG	BRCA2
BRCA2_06	GTTGGAAATTAGGAAGGCCA	BRCA2
BRCA2_07	AGGTCCACCTCAGAACAAGA	BRCA2
BRCA2_08	TGAAAGTCTAGGAGCTGAGG	BRCA2
BRCA2_09	AATATCTGGAACTTCTCCAG	BRCA2
BRCA2_10	GATTACATGAACAAATGGGC	BRCA2
BRD2_01	TGTGTGTGACACAGAAGAGA	BRD2
BRD2_02	GAGGAAATGACTGATGGGTG	BRD2
BRD2_03	GCTGCAGTAACAGCAAGGAG	BRD2
BRD2_04	GAGCTCCTCTGAGGAAGAGG	BRD2
BRD2_05	GAAGCATCGAGGCCGAGCTG	BRD2
BRD2_06	GGGGCCGATGAAGATGACAA	BRD2
BRD2_07	CCAGCTGCAATACCTACACA	BRD2
BRD2_08	GCCACAAGAAGAACAAGAGC	BRD2
BRD2_09	CTAAGAACAGCCACAAGAAG	BRD2
BRD2_10	GTGGTAGGTATCTCAGGTGG	BRD2
BRD4_01	GAGCAGCTCAAGTGCTGCAG	BRD4
BRD4_02	TGAGGGGTCTGGGTCTGCGG	BRD4
BRD4_03	GGCGTGGCCTGCACAGGAGG	BRD4
BRD4_04	GCTGGGGAGCTGGAGCGGGT	BRD4
BRD4_05	GAGCCACCCACCCATCATCG	BRD4
BRD4_06	GGGGTGGCCGCGATGATGGG	BRD4
BRD4_07	GGGGTTGGAATTCTTCAGGG	BRD4
BRD4_08	AATGTCTACAACACAGGCCC	BRD4
BRD4_09	GAGTGGTGCTCAAGACACTA	BRD4
BRD4_10	GTCCGGGGTGACGGCAGGGA	BRD4
BRD8_01	GAACACAAGCTGCTAAGCAC	BRD8
BRD8_02	GCACTGGCCCCACAGAGCCA	BRD8
BRD8_03	GCATCTTCTGTCATGAGAAG	BRD8
BRD8_04	GAAAGTGATAAAGGAAACCC	BRD8
BRD8_05	AGGAGAGCGAACCATCACAG	BRD8
BRD8_06	GGACCCCGCCTACCTCCAGG	BRD8
BRD8_07	CAAGGGAATACATGAACTGG	BRD8
BRD8_08	CAGGAGTCAGGACTTAGATG	BRD8
BRD8_09	AAGGAAGAGGATCAAGGAGA	BRD8
BRD8_10	CTTCGGGGCCAAGATGGCGA	BRD8
BRD9_01	GAAGAAGCGGAAGCGAGAGA	BRD9
BRD9_02	GAGCTACAGCAAGAAAGTGG	BRD9
BRD9_03	GAAGCACAGGCGGAGCGCGG	BRD9
BRD9_04	GAAGAAGAAGAAGTCCGAGA	BRD9
BRD9_05	GGAGAAGCATCTGGACGATG	BRD9
BRD9_06	GAGGGAGCACTGTGACACGG	BRD9
BRD9_07	TGATCCTGGGAAGAAGGTGG	BRD9
BRD9_08	GCTTTCAGAAAAGATCCCCA	BRD9
BRD9_09	GCGAAGAAGATCCTTCACGC	BRD9
BRD9_10	CAGGCGTGCAGTGTGCGCTG	BRD9
BRDT_01	ACAGATATCACAGAAACCAC	BRDT
BRDT_02	AACAAGGGTAGTATTGGCAG	BRDT
BRDT_03	GCCACAAGAAGAGCAAGTTG	BRDT
BRDT_04	GTTGTGTCACTATCACCAGA	BRDT
BRDT_05	CAACTCCAGTTCACAAACTG	BRDT
BRDT_06	AGAAGAGTTCCCTTCAGAGG	BRDT
BRDT_07	GTTACAGTCAGCCAAAGAAA	BRDT
BRDT_08	AGGAAGAACAGGCGTCACAC	BRDT
BRDT_09	GAGGGAGGCAGAATTTGTAA	BRDT
BRDT_10	GAGGATTTCATTACACCTGA	BRDT
BRF1_01	GCAGGAAGCCCCGAGTGGGG	BRF1
BRF1_02	ATCAATGGTCAACTGACTGG	BRF1
BRF1_03	CATGAAGATCGACCTGGAGG	BRF1
BRF1_04	TGTACACCTAGGCTCCACCG	BRF1
BRF1_05	GTGTGGCGAGGAGGACACAG	BRF1
BRF1_06	GGACGAGGAGCTGGAAGCCG	BRF1
BRF1_07	GGGACAACACACCTCTCCCG	BRF1
BRF1_08	GTCATACCACGCCGACGAGG	BRF1
BRF1_09	CAGCTGGGCAGAGGAAGCTG	BRF1
BRF1_10	AAACAGCCGGCCAAAGGCCA	BRF1
BRF2_01	GCAACTGCAGAACTCGACAA	BRF2
BRF2_02	GGCCAGGCTGCAAAAGAAGG	BRF2
BRF2_03	GCATAACTGGCCCCTAACAA	BRF2
BRF2_04	AGTTCTGCCAAGCACAGAGA	BRF2
BRF2_05	GTAACATATTCCCGAAGCAC	BRF2
BRF2_06	CTGTTGGTAGTAGGCAACCG	BRF2
BRF2_07	CTGCGGCTGCGTGGTCACCG	BRF2
BRF2_08	GCCCTCGTCGCTGAAGGTAG	BRF2
BRF2_09	ACCAACATTTGAGGATACCG	BRF2
BRF2_10	TCGGCACTCTGGCATCCGAG	BRF2
BRIP1_01	GCACCTAGAACAGTGGCCAG	BRIP1
BRIP1_02	AGATTACTAGAGAGCTCCGG	BRIP1
BRIP1_03	CAAAATGGGAAAAGTAGCAG	BRIP1
BRIP1_04	GTGTGCCAGACTGTGAGCCA	BRIP1
BRIP1_05	GTCATTGTAGAACCACAGGG	BRIP1
BRIP1_06	GAGATAATGCTACTTGGTAG	BRIP1
BRIP1_07	CCGGAGGACGGCATATTCAG	BRIP1
BRIP1_08	AGTTACCGACTACCTCAGGA	BRIP1
BRIP1_09	AGATGAAGCTCATAACATCG	BRIP1
BRIP1_10	CGATTCAACAGACTTACTCC	BRIP1
BRIX1_01	GCAACCAAGAGGAAACGGCG	BRIX1
BRIX1_02	TAAGCGGCACGCCACAGCAG	BRIX1
BRIX1_03	AGTCATCTTCAGTTCAGCGA	BRIX1
BRIX1_04	ACAGGGTCAAAAGACAAAAG	BRIX1
BRIX1_05	TGGCTTTTGGGATGATACCG	BRIX1
BRIX1_06	GAAGAGAGGGACCGGATCCC	BRIX1
BRIX1_07	AGGCTTTCAAATTCACCTCA	BRIX1
BRIX1_08	ACACGTGGTCCACAAATGGT	BRIX1
BRIX1_09	ATTTTCCAGGGAAGTTTTGG	BRIX1
BRIX1_10	AAGGCACCTGCTTTAGAATG	BRIX1
BRPF1_01	AGGGTGACTGCAGGCAACGG	BRPF1
BRPF1_02	GCCACCATACGAGTGCCCGG	BRPF1
BRPF1_03	AAGGTCTACAAGAGTTACAG	BRPF1
BRPF1_04	GCAGTCACCCAGCCCCTCAG	BRPF1
BRPF1_05	TGAGGTGATGAGCTATGCAC	BRPF1
BRPF1_06	GTACATCGAGAAGTCTGCAG	BRPF1
BRPF1_07	GAATGAGCGTCGGAAGACAG	BRPF1
BRPF1_08	GGTACTCAAAGATCTCCTGC	BRPF1
BRPF1_09	GCACAATCCACAGCACGAGA	BRPF1
BRPF1_10	GAAGCGGGCAGCAGCACCTG	BRPF1
BRWD1_01	GTTGCCGAAGAGATTGGACT	BRWD1
BRWD1_02	CAACAGGAGCTACGAGGAGT	BRWD1
BRWD1_03	GTCTTACCCGACTCGATGAG	BRWD1
BRWD1_04	GCAGGAGCTGGAGCAGTACC	BRWD1
BRWD1_05	CGATGAGAGGCACCGGGCGT	BRWD1
BRWD1_06	ACCTGGGCCGCTCTCCGACA	BRWD1
BRWD1_07	CCAGCGCATCGGTCCTATGT	BRWD1
BRWD1_08	TCGGCCGCAGGTGCTGGTGC	BRWD1
BRWD1_09	GGTGAAGAAACACCCCGGAG	BRWD1
BRWD1_10	GGAACCCACAAGACAAGTGC	BRWD1
BSX_01	GGCGTGAGGAGCCAAGAGGG	BSX
BSX_02	AAACCGTGCGGGCTTTGCGG	BSX
BSX_03	GCCCAAGCCGCTGAGAGAGG	BSX
BSX_04	GGGTAGCCATAGTCTAGCAG	BSX
BSX_05	TGGTGGTCTCCCTTATGCAG	BSX
BSX_06	TGCGGGTGCGGGAACAGCGC	BSX
BSX_07	CGAGTCAGAGAAAACCGTGC	BSX
BSX_08	AGAACGAGTGGAGCTGGCCA	BSX
BSX_09	CCTGCGTCTCGGACAGGCTG	BSX
BSX_10	GTGGGCCTCTGAGAAGACGC	BSX
BTAF1_01	GACCCACCTGGAGACCGCCA	BTAF1
BTAF1_02	GTGAAGTGGATCCTAAAGAG	BTAF1
BTAF1_03	ACAGAGATCCAGGGATGCAG	BTAF1
BTAF1_04	AAAGCTCATGGGAAAAGTGG	BTAF1
BTAF1_05	GGGTGACAGCACTTTAGAAG	BTAF1
BTAF1_06	GAACAATGGGAAGTTAGACA	BTAF1
BTAF1_07	ACAGGTGGTAAGGTGCGCCA	BTAF1
BTAF1_08	GAAGAGTAGTAACTGGCCCA	BTAF1
BTAF1_09	GGGAGCCAGAAGAAAAGAGA	BTAF1
BTAF1_10	TGGTAGCAGCTGCTTGCCCA	BTAF1
BTF3_01	TCAGACTATCCGCACCAAGC	BTF3
BTF3_02	CATCTTAAACCAGCTTGGTG	BTF3
BTF3_03	ACATTGTTTGGGCAGAGCTT	BTF3
BTF3_04	TCTCAACCTCCACCTCGCGG	BTF3
BTF3_05	AGGAGAGGAAGGCGATGCGA	BTF3
BTF3_06	ACGGACAGGCGCACCCGCTC	BTF3
BTF3_07	CACCCGCTCAGGCTGACTCT	BTF3
BTF3_08	AACCCGAGGACAGGAGCCTC	BTF3
BTF3_09	TGCTCGCAGAAAGAAGAAGG	BTF3
BTF3_10	CTGCAGGCACAAGTGCGCAT	BTF3
BTG1_01	GGAGATGAAGGACACGGCGG	BTG1
BTG1_02	GATCTCGCCTATCATGGTGG	BTG1
BTG1_03	CATGCATCCCTTCTACACCC	BTG1
BTG1_04	GTGGCGGCCCGGGTGTAGAA	BTG1
BTG1_05	GCGGAGAAACTTGGAGATGA	BTG1
BTG1_06	CCAGCAGCTCCTGCAGGCTC	BTG1
BTG1_07	GACCTTCAGCCAGAGCCTGC	BTG1
BTG1_08	CGCTCGTGAGCCCCTTGGTG	BTG1
BTG1_09	TATGAAGCCTCACCAGCAGG	BTG1
BTG1_10	TGATTGGACAGGCAGCACAG	BTG1
BTG2_01	GCCGCGCGCGACATGAGCCA	BTG2
BTG2_02	GGAGAGGAAGCCCACGGCGG	BTG2
BTG2_03	GGGGCTGCGTGAGCGAGCAG	BTG2
BTG2_04	GCATGTCGGTTCCCTTCCCG	BTG2
BTG2_05	GAGGCTTAAGGTCTTCAGCG	BTG2
BTG2_06	CTTCAGCGGGGCGCTCCAGG	BTG2
BTG2_07	GGGTCCTCAGGAGGCTGGAG	BTG2
BTG2_08	GCGCTCCAGGAGGCACTCAC	BTG2
BTG2_09	GGCGATCTCCGGGAGCATGT	BTG2
BTG2_10	GGTGTCCTACCGCATTGGGG	BTG2
BUB1_01	TAAGAAGTTGCATCAGGTGG	BUB1
BUB1_02	GCCAAAGGAGGAACAACAGG	BUB1
BUB1_03	ATGGTGGTGCCTTCAAGGGA	BUB1
BUB1_04	AGATGCTCAGCAACAAACCA	BUB1
BUB1_05	GAGCCCAGAAATACAATCAA	BUB1
BUB1_06	GGGAAGCGGGCAGATCCTCA	BUB1
BUB1_07	GAACAGGAGGAGCAATGCTC	BUB1
BUB1_08	TGGGCTTTCAAAGGAACAGG	BUB1
BUB1_09	AACAGACTCCATGTTTGCAG	BUB1
BUB1_10	TGGAGAAGGAGCCTTTGCCC	BUB1
BUB1B_01	GAGCAGAACTATCCTCAAGG	BUB1B
BUB1B_02	CCAGGAATGCAGGATGGCGG	BUB1B
BUB1B_03	ACAGTTACTTGCACAACCAA	BUB1B
BUB1B_04	GGCACTTGAGAAAGAAGAAG	BUB1B
BUB1B_05	GCAGAAACAGATTGAAGAGA	BUB1B
BUB1B_06	ATGGCGGCGGTGAAGAAGGA	BUB1B
BUB1B_07	CAAGTGAAACACCAATCCCT	BUB1B
BUB1B_08	GCAGATGCGATATTTCAGGA	BUB1B
BUB1B_09	CTAGCTCCAAGCCAGAACAG	BUB1B
BUB1B_10	AAGAAGGAGATCCTCTACAA	BUB1B
BUD31_01	GGAGTTGATTGAGCCAACAC	BUD31
BUD31_02	GCATGAGGGAAAGAGGAAAG	BUD31
BUD31_03	AAAAGAGGTCGAAGATGTAG	BUD31
BUD31_04	AAGCGGAAAGCCATCAGCAG	BUD31
BUD31_05	GCTGAAACAGAACCGCATGA	BUD31
BUD31_06	GCCCAAAAGCAAGCTGGAAG	BUD31
BUD31_07	CCCGTGTCTGAATGCACCGC	BUD31
BUD31_08	AATCAACTCCCAGCCATCTG	BUD31
BUD31_09	TGACTAATTACCTCTGCTGA	BUD31
BUD31_10	CAGACACGGGACACCAACTT	BUD31
BYSL_01	GGAGTGGCCCACCCTGGAGA	BYSL
BYSL_02	TCGCGGGACAGGAGAAGCGG	BYSL
BYSL_03	GCAAGCACGGCAGCAACAGG	BYSL
BYSL_04	GCTGACTGAGAAGCAGACAG	BYSL
BYSL_05	GTATTATCTAAGTACCGCAG	BYSL
BYSL_06	GTACTCGAGGGAGCAGGACA	BYSL
BYSL_07	CAAGTGCCAGACTCGCACAG	BYSL
BYSL_08	TGGGACTGGGGACAAGCCCG	BYSL
BYSL_09	CAGACACTCACCCAGCCGCG	BYSL
BYSL_10	GGTCCAAGAATGCCTCAGGA	BYSL
BZW1_01	AAACGCTGGCCTGATAGCGT	BZW1
BZW1_02	AGAGTGTTTCTGCATATCGA	BZW1
BZW1_03	TATCCAACTTTAGCCCCAGG	BZW1
BZW1_04	TTTGACATTCTGGTGGCTGG	BZW1
BZW1_05	GCAAGCCATCAAGCACTTGA	BZW1
BZW1_06	ACAGCTGCTGCTGTTCTTGA	BZW1
BZW1_07	TACTGCTTCCAAATCAGTAC	BZW1
BZW1_08	CATCTTCAAAACCTTTCTCC	BZW1
BZW1_09	GCATGGTCTCTAGATCTTCT	BZW1
BZW1_10	CGAGCGGACCACAGTCACTG	BZW1
C10orf2_01	GCAGGGGTAACAAGATACGG	C10orf2
C10orf2_02	GAGCTGTGAAGACTCTGCAA	C10orf2
C10orf2_03	AGGACAGCGAGGAGGTCCGG	C10orf2
C10orf2_04	GGAGCTGCCTGATCAGGAGG	C10orf2
C10orf2_05	GCATCTCGACGACTAATCAG	C10orf2
C10orf2_06	GGTAAGCAGGTCGTTCCTCG	C10orf2
C10orf2_07	CCAACCAGAATACAATCCGC	C10orf2
C10orf2_08	AAGCTGCCGGAAAGATACGA	C10orf2
C10orf2_09	CATGCTGACACAGTTTGCCG	C10orf2
C10orf2_10	GACCCATCCACTCCCCACGC	C10orf2
C1D_01	GTAGTTTATTTGGCAACCCA	C1D
C1D_02	TTTTCGATTTTGGTTCCCAG	C1D
C1D_03	TCAGCGTTTGAGAATTCCAT	C1D
C1D_04	TGAGAATTCCATTGGTGCTG	C1D
C1D_05	AACCCAAGGAGTTAATCCTA	C1D
C1D_06	TCCACTTGAACAAGCAAAAG	C1D
C1D_07	CATCTCATCCACAGCACCAA	C1D
C1D_08	GTTCCTTAGGATTAACTCCT	C1D
C9orf114_01	AAAGCGCCTGGAAGAGGAGG	C9orf114
C9orf114_02	GAAGTTGGGAAGCTGGGCAG	C9orf114
C9orf114_03	GCGGCAGAGAAGGAGGACCG	C9orf114
C9orf114_04	GTTCCGAGAGGGCATCGTGG	C9orf114
C9orf114_05	CACAGTTGACAAAGGAGCCG	C9orf114
C9orf114_06	GCCGCGCTCTGACGTCCCGA	C9orf114
C9orf114_07	GGATGCTGACCCCAACCTGG	C9orf114
C9orf114_08	GGGTTCAGCCACCTCCAGGT	C9orf114
C9orf114_09	GGGTAGCCGTACCATCCGCA	C9orf114
C9orf114_10	CAGGCGGGCTCACCTCCGTG	C9orf114
CALCOCO1_01	AAGTTGACTCCACCACGGGA	CALCOCO1
CALCOCO1_02	TGAACTGGTGACCCTGGAGG	CALCOCO1
CALCOCO1_03	GATGCAGCTGAAGCTACAGC	CALCOCO1
CALCOCO1_04	GCAGGAGCACACGGAGCTGA	CALCOCO1
CALCOCO1_05	TGGGGAGATCACAGAAGAGA	CALCOCO1
CALCOCO1_06	GAAAGTGCTGACGAAGGAAG	CALCOCO1
CALCOCO1_07	GAAAGAAGTACAAGCAGACA	CALCOCO1
CALCOCO1_08	GGTGTAGTTCGGCTATGGTG	CALCOCO1
CALCOCO1_09	GGAAAAGGAGCAGTTACAGG	CALCOCO1
CALCOCO1_10	ACACGGACTCAGCCCCACAG	CALCOCO1
CALR_01	GTAGACGGCAGGCTCGGCGA	CALR
CALR_02	AAGGAGCAGTTTCTGGACGG	CALR
CALR_03	TAGACGGGTGGACTTCCCGC	CALR
CALR_04	CAACAAAGGCCAGACGCTGG	CALR
CALR_05	GAAGATTGACAACAGCCAGG	CALR
CALR_06	GGAGTTTGGCAACGAGACGT	CALR
CALR_07	GAGGCCGAGCAGCAGCGGCA	CALR
CALR_08	CGAGGACTGGGATGAAGAGA	CALR
CALR_09	TCTGGGTTGTCGATCTGCCG	CALR
CALR_10	CAACGATGAGGCATACGCTG	CALR
CAMTA1_01	GAGGAGGATGTGGCGCGCGG	CAMTA1
CAMTA1_02	GCTGCCGAAAACAAGCCGGA	CAMTA1
CAMTA1_03	GCACCGCTGGAACACTAATG	CAMTA1
CAMTA1_04	GTTTCCCAAAGTGTATTCTG	CAMTA1
CAMTA1_05	TACCAAAAGAGAGGCACCGC	CAMTA1
CAMTA1_06	CACGGTGTTGAGAACACAGT	CAMTA1
CAMTA1_07	CAAATCCTACCTTCTATAGG	CAMTA1
CAMTA1_08	AACACCGTGCCACCTATAGA	CAMTA1
CAMTA1_09	GGAGCCAGTAGCACCTCCGG	CAMTA1
CAMTA1_10	GTGGTGGTTGGGGCCAGCGG	CAMTA1
CAMTA2_01	AGTAAGCCCAGACTTCCCCG	CAMTA2
CAMTA2_02	GCAGGGTGGCCGAAGTCCGG	CAMTA2
CAMTA2_03	GGAGAAAGATCTTCAGGTGG	CAMTA2
CAMTA2_04	GCTGCTGATGGAACAAAAGA	CAMTA2
CAMTA2_05	AGTGGGGCTATCAGTGGAGG	CAMTA2
CAMTA2_06	AGAGGGGCCAGACATATGGA	CAMTA2
CAMTA2_07	GCTGGGCAGGTGCCTTGCCA	CAMTA2
CAMTA2_08	ACGTTCAGGACCCTTCCAGG	CAMTA2
CAMTA2_09	GTAGCTGGCCAGCCAGGACA	CAMTA2
CAMTA2_10	AAGGTGAAATATCGGAAGGA	CAMTA2
CAPN15_01	GCTGGAGGAAGAGGCCACGG	CAPN15
CAPN15_02	GCAGCGGCGGCAGACAGACG	CAPN15
CAPN15_03	GCAGCGCCAGGCTCTCACAG	CAPN15
CAPN15_04	GGAGCCTGGCGAGTACGCTG	CAPN15
CAPN15_05	GGAAGTTGCGGAAGGTGCAG	CAPN15
CAPN15_06	GGACCACCAGGGCCTCAGGA	CAPN15
CAPN15_07	TGGCCTCGGCACCTTCCCCG	CAPN15
CAPN15_08	CAAGCGGCTGAGTGTGCTGG	CAPN15
CAPN15_09	AATGATGTCACTGCCCGAGG	CAPN15
CAPN15_10	GCAGCTTCTGCCGCAGGGGC	CAPN15
CARF_01	AAGAACTTGGTAGATGCTGG	CARF
CARF_02	GAAGGTGACAAAGTGAGGCA	CARF
CARF_03	GAAGACACAGGAAAAGGAGA	CARF
CARF_04	AGTGGAAACAAATCAGACCA	CARF
CARF_05	AGGGTTTGCAGTTACAACCA	CARF
CARF_06	TGGAAGGTTACCCATGGTGG	CARF
CARF_07	GTAGTGATGGGCAAAACTGT	CARF
CARF_08	GGAACTGTTCAAACCCGATG	CARF
CARF_09	CTCAGGAGACAAAGAACCCC	CARF
CARF_10	GTGGCTGAAGAGGCCCCAGA	CARF
CARHSP1_01	AGATGTGCAGGAAGATGTCG	CARHSP1
CARHSP1_02	GGGACCACGTTGCCCCGCAG	CARHSP1
CARHSP1_03	GCTCCAGACTCACGCCGAGA	CARHSP1
CARHSP1_04	CAGCTGGAGTAATGAAGCCA	CARHSP1
CARHSP1_05	TGACTCACTCAGAGATGTGC	CARHSP1
CARHSP1_06	TGAGCGCTCACGGCTCCGAG	CARHSP1
CARHSP1_07	GAAGGTCCTCGTCCGGCGAG	CARHSP1
CARHSP1_08	CGACTGAAGCTTGATGGGTG	CARHSP1
CARHSP1_09	GAGGGGATGGTGAGCGCTCA	CARHSP1
CARHSP1_10	GAGTCTGCAAATGCTTCTGC	CARHSP1
CARM1_01	AGCCGGATCTAAGATGGCAG	CARM1
CARM1_02	AACATCCTGAAAACCTGCCG	CARM1
CARM1_03	AGCACGGAAAATCTACGCGG	CARM1
CARM1_04	GGAGGTGTCACTCCCCGAGC	CARM1
CARM1_05	CCAGTCACCACTGTTCGCCA	CARM1
CARM1_06	GCCCCTCCTACCTAAAGAAG	CARM1
CARM1_07	GATGTGTAGTGGGAGCCGGG	CARM1
CARM1_08	AGCACCTACAACCTCAGCAG	CARM1
CARM1_09	GAACACCGACACGGTAGCGC	CARM1
CARM1_10	GATGGTGAGGAGGCGGGCGC	CARM1
CASP8AP2_01	CAAAGACTATCCCACGACGT	CASP8AP2
CASP8AP2_02	ACTTATCAAAACTGCCAGAG	CASP8AP2
CASP8AP2_03	AAAGACTTAAGTACTGGCTG	CASP8AP2
CASP8AP2_04	TGTCAGTGAACATACCATGG	CASP8AP2
CASP8AP2_05	CACGACTTACTCTCAACCAG	CASP8AP2
CASP8AP2_06	AGTTGATGCCATGCATCAGT	CASP8AP2
CASP8AP2_07	AGAATCTCGAAACTTCGTTC	CASP8AP2
CASP8AP2_08	TTGCAAACAAATAATCAAGT	CASP8AP2
CASP8AP2_09	TCAAAGACTATCCCACGACG	CASP8AP2
CASP8AP2_10	GGATATTGGAGGCTAGTCAA	CASP8AP2
CASZ1_01	ATGGCGCCCAAACGCAAGGG	CASZ1
CASZ1_02	GCAGCCTCCAAGGAGGACAG	CASZ1
CASZ1_03	GGAGCGGGTGGGCAAGGAGG	CASZ1
CASZ1_04	GCACCTCTTCAAACCCGGGG	CASZ1
CASZ1_05	AAACAGACTCCATCACCACG	CASZ1
CASZ1_06	GGAGTTCTTGCTGCTCAGGG	CASZ1
CASZ1_07	GGACTGCTGGCTGGTAGGGG	CASZ1
CASZ1_08	GAACATCAAGGCGGAAGCGG	CASZ1
CASZ1_09	GTGGTGACAGGAGGGACCGG	CASZ1
CASZ1_10	GCTTCTCCACCACCACCTGG	CASZ1
CBFA2T2_01	TGAGCAAGAGGAGTCCACGG	CBFA2T2
CBFA2T2_02	GGATTTATTGGTGGGAGGGG	CBFA2T2
CBFA2T2_03	TGTGAGTGCAGATGATGTGG	CBFA2T2
CBFA2T2_04	GGAATCACAAAAGGACGAAG	CBFA2T2
CBFA2T2_05	GTGAGAGCAGGACTGTGCCG	CBFA2T2
CBFA2T2_06	AAGGTGTAATGCTGAAGAGG	CBFA2T2
CBFA2T2_07	ACAATGAAAACACAGAGCTG	CBFA2T2
CBFA2T2_08	GGAGTGAAGGACACTGGCCT	CBFA2T2
CBFA2T2_09	GATGGGGCACCATTCAGGGT	CBFA2T2
CBFA2T2_10	CCGCCACAGAGATTCAGCAA	CBFA2T2
CBFA2T3_01	GGAATGACAAACGGCCGCAG	CBFA2T3
CBFA2T3_02	GATGCCGGACTCCCCAGCGG	CBFA2T3
CBFA2T3_03	CAGGTGCTGTGTGGACAAGG	CBFA2T3
CBFA2T3_04	GTTTCGCATTACCTTCAGGA	CBFA2T3
CBFA2T3_05	GGTAGGCATCTCGGAAGTGG	CBFA2T3
CBFA2T3_06	GCTGCTCACCAAGCGGCCGA	CBFA2T3
CBFA2T3_07	GAACTGCATCATGGACATGG	CBFA2T3
CBFA2T3_08	GGAGCTGCAGAAAGCCGTGT	CBFA2T3
CBFA2T3_09	GACGGTCATCAACCAGCAGG	CBFA2T3
CBFA2T3_10	CGGAGGTGAAGACGCAGCCC	CBFA2T3
CBFB_01	AGCGTGCCTGGCGTTCCTCG	CBFB
CBFB_02	GAGAGACAGATTGGTTCCTG	CBFB
CBFB_03	GTCTCATCGGGAGGAAATGG	CBFB
CBFB_04	GGGCTGTCTGGAGTTTGATG	CBFB
CBFB_05	GTTTGATGAGGAGCGAGCCC	CBFB
CBFB_06	GAGAAGCAAGTTCGAGAACG	CBFB
CBFB_07	AAGTCGACATACTCTCGGCT	CBFB
CBFB_08	GGAGTCTGTGTTATCTGGAA	CBFB
CBFB_09	AACAGGCCTTTGAAGAGGCT	CBFB
CBFB_10	GAAGCTGAGCCGCGAGTGTG	CBFB
CBL_01	GACGGTGGACAAGAAGATGG	CBL
CBL_02	GATTACTAAAGCAGATGCTG	CBL
CBL_03	GAGGGAACACATACTCGCTG	CBL
CBL_04	AAGGCGGCTAGAGGGGACAG	CBL
CBL_05	GCAGCCATGAGTCTCCAAGG	CBL
CBL_06	GTTGTGTCAGAACCCAAAGC	CBL
CBL_07	GGCCTCCAGCCCAGAACTGA	CBL
CBL_08	GATGTAAAGATTGAGCCCTG	CBL
CBL_09	GGGGCCATGGAGAATGGAGA	CBL
CBL_10	TATGGCCGGTCTGGAGGCGG	CBL
CBX2_01	GAGGTGCAGAACCGGAAGAG	CBX2
CBX2_02	ATGGAGGAGCTGAGCAGCGT	CBX2
CBX2_03	ACATAACAGCTGGGAGCCGG	CBX2
CBX2_04	AGGAGAACATCCTGGACCCG	CBX2
CBX2_05	GAGTACCTGGTCAAGTGGCG	CBX2
CBX2_06	TGGAAGGCCAGGAGCAGCCT	CBX2
CBX2_07	GCGTCCTCACTTCTTCTGGA	CBX2
CBX2_08	CTTGGAGCGCCGGCTGCAGG	CBX2
CBX2_09	CTTGCTCAGGATGCACTCGG	CBX2
CBX2_10	CCTGAGCAAGCGGCTCCGCA	CBX2
CBX4_01	TGGCGAGCACGTCTTCGCGG	CBX4
CBX4_02	GGAACGGCAGGAGCAGCTGA	CBX4
CBX4_03	ATATAACACGTGGGAACCGG	CBX4
CBX4_04	GAGTATCTGGTGAAATGGAG	CBX4
CBX4_05	GGAAGGCGATCAGCAGCCTG	CBX4
CBX4_06	TGATGGGATATCGGAAGAGA	CBX4
CBX4_07	GCCGAAGCCCAAACCGCTAG	CBX4
CBX4_08	TGGAGAGCATCGAGAAGAAG	CBX4
CBX4_09	CGAGAAGAAGCGGATCCGCA	CBX4
CBX4_10	CCCTTGCAAGATATAACACG	CBX4
CCDC86_01	GGAGAATGAGCGGAAGGCAG	CCDC86
CCDC86_02	GTCGAACCCAGAAGAAACGA	CCDC86
CCDC86_03	GGTCTCCTCCGAGTGTGCAG	CCDC86
CCDC86_04	GGAGTTGGCCCAGAATAAGG	CCDC86
CCDC86_05	GCTGGGGAGACGGTGACAGG	CCDC86
CCDC86_06	GCAGGCTTGGAGTCACCCCA	CCDC86
CCDC86_07	TGTAGGTCTTGCTGACGCTG	CCDC86
CCDC86_08	GAATAAGGAGGAGCTGACCC	CCDC86
CCDC86_09	GGATCACCAGAGCCTTACCC	CCDC86
CCDC86_10	CGAAGGGGAAGCCCAAATCG	CCDC86
CCNA1_01	GATACTCACCAGAGCCCCGC	CCNA1
CCNA1_02	GTGCTGGCTACAGTGGCCCG	CCNA1
CCNA1_03	GGTGAGTATCTGACAAGCAT	CCNA1
CCNA1_04	GGGCAGTACAGGAGGACCTG	CCNA1
CCNA1_05	GATTCTGGTGGACTGGCTGG	CCNA1
CCNA1_06	GCTGCTGCAGCTATCAGTGA	CCNA1
CCNA1_07	ATACCCTGTAAATGCAGCAA	CCNA1
CCNA1_08	AAGAAAGCACTCCCTGACTG	CCNA1
CCNA1_09	TACATGGATGAACTAGAGCA	CCNA1
CCNA1_10	ACAGCTGCTCGGTCAGAGAG	CCNA1
CCNA2_01	GATGTTGGGCAACTCTGCGC	CCNA2
CCNA2_02	GGAGAATATCAACCCGGAAA	CCNA2
CCNA2_03	GGGGTCTAGCGCAGCAGCAG	CCNA2
CCNA2_04	GCAGCTCCAGCAATAACTGA	CCNA2
CCNA2_05	GCAGCAGACGGCGCTCCAAG	CCNA2
CCNA2_06	GGACTTCAGTACCGCCAGCG	CCNA2
CCNA2_07	ACTGAAGTCCGGGAACCCGC	CCNA2
CCNA2_08	AATAGAGCGTGAAGATGCCC	CCNA2
CCNA2_09	GGATAATCAAGAGGGACCAA	CCNA2
CCNA2_10	GTAGTTCACAGCCAAATGCA	CCNA2
CCNB1_01	GAGAGCATCTAAGATTGGAG	CCNB1
CCNB1_02	GGGCTTGGAGGTTGCAGCAG	CCNB1
CCNB1_03	AATGATGTGGATGCAGAAGA	CCNB1
CCNB1_04	CCTGGTGACTCGGAGCGCCA	CCNB1
CCNB1_05	CATCAGAGAAAGCCTGACAC	CCNB1
CCNB1_06	TAAGCACCAAATCAGACAGA	CCNB1
CCNB1_07	GCTCCTGCTGCAATTTGAGA	CCNB1
CCNB1_08	GAGGCCAAGAACAGCTCTTG	CCNB1
CCNB1_09	ACACAGGTCTTCTTCTGCAG	CCNB1
CCNB1_10	GACCAAAATACCTACTGGGT	CCNB1
CCNB2_01	AAGGCGAGCATCAAAAGCCG	CCNB2
CCNB2_02	TCAGTATCTCAGGCAGCTGG	CCNB2
CCNB2_03	GAGACTCTGTACATGTGCGT	CCNB2
CCNB2_04	CAGAGCAGCACAAGTAGCTA	CCNB2
CCNB2_05	GGGTCCTTCTCCCACACCTG	CCNB2
CCNB2_06	ACGTAGTCACTGCAGAGCTG	CCNB2
CCNB2_07	GCAGCACATGGCCAAGAATG	CCNB2
CCNB2_08	GCACACTCACCGTCGGGCGT	CCNB2
CCNB2_09	TACCAGCCAATCCACTAGGA	CCNB2
CCNB2_10	CATGGAGACATCCTCAGGTG	CCNB2
CCNB3_01	ACAGGTTTGGAGCTCTGGGG	CCNB3
CCNB3_02	GTAGAGGGCCAGGAGTAAGG	CCNB3
CCNB3_03	GGTGGATCTCTACCTAATGA	CCNB3
CCNB3_04	GCGCAGAAAATGGTAGGCGA	CCNB3
CCNB3_05	GGGTCATCTCGCAGATGTAG	CCNB3
CCNB3_06	GTACTTGGCAGTGAAGCTGG	CCNB3
CCNB3_07	GCAGGAATACCACTATGTCC	CCNB3
CCNB3_08	GACTGAGATTTCTTAGGCAC	CCNB3
CCNB3_09	GGAGACTCCTGAAGTGAAGA	CCNB3
CCNB3_10	AGTGCTCCCTGAAGTGAAGA	CCNB3
CCND1_01	GCTGCGGGCCATGCTGAAGG	CCND1
CCND1_02	GTAGGACACCGAGGGCGCGC	CCND1
CCND1_03	CGAGGAACAGAAGTGCGAGG	CCND1
CCND1_04	TGGCATCGGGGTACGCGCGG	CCND1
CCND1_05	GCAGCACCCGGTCGTTGAGG	CCND1
CCND1_06	AAAGAGCCGCCTGCAGCTGC	CCND1
CCND1_07	GTCGTTGAGGAGGTTGGCAT	CCND1
CCND1_08	GGTGGCGACGATCTTCCGCA	CCND1
CCND1_09	CCGCACCTCCAGCATCCAGG	CCND1
CCND1_10	AGAGGCCACGAACATGCAAG	CCND1
CCND2_01	GGAGCTGCTGTGCCACGAGG	CCND2
CCND2_02	GGTGGCACACAGAGCAATGA	CCND2
CCND2_03	CCAGTTGCGATCATCGACGG	CCND2
CCND2_04	GCAGAACCTGCTCACCATCG	CCND2
CCND2_05	GGTGGCCACCTGGATGCTGG	CCND2
CCND2_06	GGAACAGAAGTGCGAAGAAG	CCND2
CCND2_07	TAAGATCACCAACACAGACG	CCND2
CCND2_08	GTAAATGCACAGCTTCTCCG	CCND2
CCND2_09	GGAGTGGGAACTGGTGGTGC	CCND2
CCND2_10	AGAGACCAGCCCGCTGACCG	CCND2
CCND3_01	GGGGCTGCAGTGCAAGGCCT	CCND3
CCND3_02	ATGATCGCCACGGGCAGCAT	CCND3
CCND3_03	AGGGATCACTGGCACTGAAG	CCND3
CCND3_04	CGGACATGGAGCAGGCACCC	CCND3
CCND3_05	TGTGAGCTCATCCCCGGACA	CCND3
CCND3_06	CCCGCCATCCATGATCGCCA	CCND3
CCND3_07	GAGCTGCTGGCAGGGATCAC	CCND3
CCND3_08	TGCAGCCCCAATGCTGCCCG	CCND3
CCND3_09	GCAGATCGAAGCTGCACTCA	CCND3
CCND3_10	TGGTCTGAGAGGCTTCCCTG	CCND3
CCNE1_01	GGAGCGGGACACCATGAAGG	CCNE1
CCNE1_02	GGAGCAGCCCCATCATGCCG	CCNE1
CCNE1_03	GTGTGGGGATCAGGGAGCAG	CCNE1
CCNE1_04	CCGGGTCCACAGGGATGCGA	CCNE1
CCNE1_05	GCAGGATCCAGATGAAGAAA	CCNE1
CCNE1_06	CAAAATCGACAGGACGGCGA	CCNE1
CCNE1_07	CTGGATGGTGCAATAATCCG	CCNE1
CCNE1_08	ACTGACCTCAGTACAGGCAG	CCNE1
CCNE1_09	AAGATTTGCTGGGGATACTG	CCNE1
CCNE1_10	GTGGATGGTTCCATTTGCCA	CCNE1
CCNE2_01	GAAGTGGTTAAGAAAGCCTC	CCNE2
CCNE2_02	GCAGCCCCAGCCCAGCCAGA	CCNE2
CCNE2_03	AGATAATCCAGGCCAAGAAG	CCNE2
CCNE2_04	GAGTTTGCTTACGTCACTGA	CCNE2
CCNE2_05	GCAGTGAAGAGGATATCTTA	CCNE2
CCNE2_06	CAAGAAGAGGAAAACTACCC	CCNE2
CCNE2_07	TGATGGTGCTTGCAGTGAAG	CCNE2
CCNE2_08	AATGGAGGTAAAATGGCACA	CCNE2
CCNE2_09	AGAAGTATGGACCTCATCTG	CCNE2
CCNE2_10	CTATCTATCTAGGTTTGGAG	CCNE2
CCNH_01	CAAATTCAGATGCAAAGCCG	CCNH
CCNH_02	AAGGATTGTGGACAATAAGG	CCNH
CCNH_03	GGAAAACCTCACCTTCCCGT	CCNH
CCNH_04	ACAGTAGTCAGAAGCGGCAC	CCNH
CCNH_05	GCACTGGACCTTCTCCAGCG	CCNH
CCNH_06	GGAGCAGCTGGCAAGACTGC	CCNH
CCNH_07	CAGTAATGGAATATCACCCC	CCNH
CCNH_08	GTCCAAGAGGACTCTCCCGG	CCNH
CCNH_09	GAAGGCACTTGAACAGATAC	CCNH
CCNH_10	GGGCTGGAATTACTATGGAA	CCNH
CCNT1_01	GGAAGAACAACAACAAACGG	CCNT1
CCNT1_02	GCAGTACACACCTCCTGTGG	CCNT1
CCNT1_03	TCCACGCCAAAACGACGGGA	CCNT1
CCNT1_04	GTTTCTAGCAGCTAAAGTGG	CCNT1
CCNT1_05	GTATCAGGAAGGGATTCCTG	CCNT1
CCNT1_06	CAGACACAGGCCACCACAGG	CCNT1
CCNT1_07	GAGATCCCAGTCTCAACTGA	CCNT1
CCNT1_08	CAACTGACGGGAAGCACTGG	CCNT1
CCNT1_09	TAAAAGTTCCAAGGTCACAG	CCNT1
CCNT1_10	GAAGCACTATGGAGGGAGAG	CCNT1
CCNT2_01	TATCCGCCTCCACTCCGCAG	CCNT2
CCNT2_02	GCAGGGAGCAGTAAACACCA	CCNT2
CCNT2_03	GAGTAGTGGAAATTGGCCCA	CCNT2
CCNT2_04	CATAGTGGCAGCAGCAGCGG	CCNT2
CCNT2_05	GGACTCCTCAGAACAGTGGG	CCNT2
CCNT2_06	AACACGCCGAGCCGCCGCTG	CCNT2
CCNT2_07	GGCCAACCTCATCCAGGAGA	CCNT2
CCNT2_08	GAGATCCCTGTATCAACTGA	CCNT2
CCNT2_09	ACCAAAGATGAACCAAGAAG	CCNT2
CCNT2_10	GTACAACATCAACTTCCAGC	CCNT2
CCRN4L_01	GCATGTTTCATAGTCCGCGG	CCRN4L
CCRN4L_02	GGCCTGGGAACAGCAGCCGG	CCRN4L
CCRN4L_03	TGTTCGGGAACACGACCTCG	CCRN4L
CCRN4L_04	GGGAGGTCGGGTGTGCAGGA	CCRN4L
CCRN4L_05	AAATCCCTCTGGAACCGGGG	CCRN4L
CCRN4L_06	AGAGCTTCTTGAGGAATGCA	CCRN4L
CCRN4L_07	GCATAACCCTGATAGGTGGG	CCRN4L
CCRN4L_08	ACAACGGGCGGCGCAGCCCT	CCRN4L
CCRN4L_09	CAATGGAACATCCTCGCCCA	CCRN4L
CCRN4L_10	TCTGCTTGTACCGGTTCCCA	CCRN4L
CDC20_01	GCGCTGGCAGCGCAAAGCCA	CDC20
CDC20_02	ACAGAGGATATATATTCCCC	CDC20
CDC20_03	GTAATGGGGAGACCAGAGGA	CDC20
CDC20_04	CAGTGCTGCCCAGATGGAGG	CDC20
CDC20_05	CCAGGAACATCAGAAAGCCT	CDC20
CDC20_06	GCCAACCGATCCCACAGCGC	CDC20
CDC20_07	GTAACGGCAGGTCTTCCGGC	CDC20
CDC20_08	CAAGTTATCATTACCACCAC	CDC20
CDC20_09	ACCGTTCAGGTTCAAAGCCC	CDC20
CDC20_10	CAGGGAAGGAATGTAACGGC	CDC20
CDC5L_01	GTTAAACAAGGAATGAGCCA	CDC5L
CDC5L_02	GGATGAAATTCTGAAAGCAG	CDC5L
CDC5L_03	AGAATGGTCCAGAGAAGAAG	CDC5L
CDC5L_04	AGTTGATGCCAACTCAGTGG	CDC5L
CDC5L_05	AATTGCACGTCAAACTGCCG	CDC5L
CDC5L_06	GTGGACACCCCATTGAAAGG	CDC5L
CDC5L_07	GAAGGGCTGACTCCCCGGAG	CDC5L
CDC5L_08	AAGATTCTGCTATTCCCCGG	CDC5L
CDC5L_09	GGGCGTATGGAGGAATACCG	CDC5L
CDC5L_10	GAGAAGTCACTCTCATGCAA	CDC5L
CDC6_01	GGAGAACAAGGAGGTAAATG	CDC6
CDC6_02	AAATCTCCTGAGCAATAGCT	CDC6
CDC6_03	GGTATCCAGGCCAGCTGGGA	CDC6
CDC6_04	AAGTGAGAATTGCTTAGCCA	CDC6
CDC6_05	GATCTTCTGCTGAAGAGGGA	CDC6
CDC6_06	CAGGCAGTTGAAAATCAAAG	CDC6
CDC6_07	TCAAACCCGATCCCAGGCAC	CDC6
CDC6_08	GAGGAGAACAGGTTACGGTT	CDC6
CDC6_09	TCAACTGGACAGCAAAGGCC	CDC6
CDC6_10	AGGAGATGTTCGCAAAGCAC	CDC6
CDK1_01	GATCTCCAGAAGTATTGCTG	CDK1
CDK1_02	GAATCCATGTACTGACCAGG	CDK1
CDK1_03	GCACTCCCAATAATGAAGTG	CDK1
CDK1_04	AAGGGTAGACACAAAACTAC	CDK1
CDK1_05	AGACTAGAAAGTGAAGAGGA	CDK1
CDK1_06	GATCAATTTCTGAATCCCCA	CDK1
CDK1_07	AAATGGCTTGGATTTGCTCT	CDK1
CDK1_08	ACATTTCCCAAATGGAAACC	CDK1
CDK1_09	TAATGAAGTGTGGCCAGAAG	CDK1
CDK1_10	GTATTCCAAAAGCTCTGGCA	CDK1
CDK12_01	ATTCACCAGTTCAGTATCTG	CDK12
CDK12_02	GGCCATAAGAAGCTCCCGAG	CDK12
CDK12_03	CTAGCAGTCCCATTAAGTCA	CDK12
CDK12_04	CCAGTCCCTATGGTCGAAGG	CDK12
CDK12_05	TGGCCTTCAAACTAGACCGA	CDK12
CDK12_06	GACAAACAGAAAGCGACTGG	CDK12
CDK12_07	CAGGCCACACAGCTGGACAA	CDK12
CDK12_08	GTCTTTGAGTGAGTAGAAGG	CDK12
CDK12_09	ACTGACCGACTGCCTTCTCG	CDK12
CDK12_10	GCTCGAGGTATGAGATCGTG	CDK12
CDK2_01	AGGAATGCCAGTGAGAGCAG	CDK2
CDK2_02	TCTGGGGACCCCAGATGAGG	CDK2
CDK2_03	AAAGGTGGAAAAGATCGGAG	CDK2
CDK2_04	AAACAAGTTGACGGGAGAGG	CDK2
CDK2_05	GAGAAGCATTACCTTGATGA	CDK2
CDK2_06	AATGGCAGAAAGCTAGGCCC	CDK2
CDK2_07	TCTGAGGTTTAAGGTCTCGG	CDK2
CDK2_08	AACAGGGACTCCAAAAGCTC	CDK2
CDK2_09	CGTCCATCTTCATCCAGGGG	CDK2
CDK2_10	CATGGAGAACTTCCAAAAGG	CDK2
CDK4_01	AAGGCCCGTGATCCCCACAG	CDK4
CDK4_02	CCAGATGGCACTTACACCCG	CDK4
CDK4_03	GTACCACCGACTGCACTGGG	CDK4
CDK4_04	GGGCCACAAAGTGGCCACTG	CDK4
CDK4_05	AAGAGTGTGAGAGTCCCCAA	CDK4
CDK4_06	GTCCCCAATGGAGGAGGAGG	CDK4
CDK4_07	CATCAGCACAGTTCGTGAGG	CDK4
CDK4_08	CCTAAGGACATATCTGGACA	CDK4
CDK4_09	GTTTCGGCTGGCAAGCCTGG	CDK4
CDK4_10	CAGAATCTACAGCTACCAGA	CDK4
CDK6_01	GCCCGCGACTTGAAGAACGG	CDK6
CDK6_02	ATGCGTGGCGGAGATCGGGG	CDK6
CDK6_03	CGGGGAGGGCGCCTATGGGA	CDK6
CDK6_04	GCCGCTCTCCACCATCCGCG	CDK6
CDK6_05	AACATTCTGGTGACCAGCAG	CDK6
CDK6_06	CAACACTCCAGAGATCCACG	CDK6
CDK6_07	AATGAAAAGCCTGCCTGGGA	CDK6
CDK6_08	GCGTCCAGGCGGCATGGAGA	CDK6
CDK6_09	CCAGCAGTACGAATGCGTGG	CDK6
CDK6_10	GACCTTCGAGCACCCCAACG	CDK6
CDK7_01	GAAGCTGGACTTCCTTGGGG	CDK7
CDK7_02	GCACTGAAGATGTGATGCAA	CDK7
CDK7_03	ATCTCTGGCCTTGTAAACGG	CDK7
CDK7_04	GGAGCAATCAAATCCAGCTT	CDK7
CDK7_05	TAGCTCCAAATAGTAACTCG	CDK7
CDK7_06	TGTGATGCAAAGGTATTCCA	CDK7
CDK7_07	ATTGGGGCTCCCAAAAGATT	CDK7
CDK7_08	AACTTTGGGCACACCAACTG	CDK7
CDK7_09	AGAACAGAGGCCTTAGAACA	CDK7
CDK7_10	TTTACGGCGCCGGATGGCTC	CDK7
CDK9_01	GGTGCTGATGGAAAACGAGA	CDK9
CDK9_02	GGTATATACTACCCTTGCAG	CDK9
CDK9_03	AATGTGCTTATCACTCGTGA	CDK9
CDK9_04	GAAGCTGGCAGACTTTGGGC	CDK9
CDK9_05	CGAGTCGTACTGCTTTGCCA	CDK9
CDK9_06	GGTTGGTGTAGCGGTTGGGC	CDK9
CDK9_07	GGTGCATCATGGCAGAGATG	CDK9
CDK9_08	AAGCTCGCCAAGATCGGCCA	CDK9
CDK9_09	GCACCGCAAGACCGGCCAGA	CDK9
CDK9_10	CCAGAGTGTCACCACACGGT	CDK9
CDKN1A_01	AATGGCGGGCTGCATCCAGG	CDKN1A
CDKN1A_02	GGCCGGGATGAGTTGGGAGG	CDKN1A
CDKN1A_03	ACTCTCAGGGTCGAAAACGG	CDKN1A
CDKN1A_04	CCACTGGGCCGAAGAGGCGG	CDKN1A
CDKN1A_05	CAGGCGAAGTCACCCTCCAG	CDKN1A
CDKN1A_06	GGCGCCATGTCAGAACCGGC	CDKN1A
CDKN1A_07	TCCAGGAGGCCCGTGAGCGA	CDKN1A
CDKN1A_08	TGTCACCGAGACACCACTGG	CDKN1A
CDKN1A_09	GGTAGAGCTTGGGCAGGCCA	CDKN1A
CDKN1A_10	TCTGCTGCAGGGGACAGCAG	CDKN1A
CDKN1B_01	GAAGAGGTTCCTGCAGGCCG	CDKN1B
CDKN1B_02	GGACCACGAAGAGTTAACCC	CDKN1B
CDKN1B_03	GCACTGCAGAGACATGGAAG	CDKN1B
CDKN1B_04	GGGTTAGCGGAGCAATGCGC	CDKN1B
CDKN1B_05	GGAGCGGATGGACGCCAGGC	CDKN1B
CDKN1B_06	AATCGAAATTCCACTTGCGC	CDKN1B
CDKN1B_07	CAAGTACGAGTGGCAAGAGG	CDKN1B
CDKN1B_08	CAGGAGAGCCAGGATGTCAG	CDKN1B
CDKN1B_09	GCCCCAATTAAAGGCGCCGC	CDKN1B
CDKN1B_10	AGGAAGCGACCTGCAACCGA	CDKN1B
CDKN1C_01	GGTGCGCACTAGTACTGGGA	CDKN1C
CDKN1C_02	GAAGAGGCTGCGGCAGGCGC	CDKN1C
CDKN1C_03	ACGCCGAGGACCAGAACCGC	CDKN1C
CDKN1C_04	GCTGGAAGTCGTAATCCCAG	CDKN1C
CDKN1C_05	GAGGCCGTCGAGGGACTCAG	CDKN1C
CDKN1C_06	GGGGATTTCGGGACGTCCCG	CDKN1C
CDKN1C_07	ATGGAGCGTCTTGTCGCCCG	CDKN1C
CDKN1C_08	GCTCGCGGCTCAGCTCCTCG	CDKN1C
CDKN1C_09	CCTGGCCGAGCTGAACGCCG	CDKN1C
CDKN1C_10	GACAGCCACCGCGACCGCGA	CDKN1C
CDKN2A_01	GATGGGCAGCGCCCGAGTGG	CDKN2A
CDKN2A_02	GTGCACGACGCTGCCCGGGA	CDKN2A
CDKN2A_03	CGGGTCGGGTGAGAGTGGCG	CDKN2A
CDKN2A_04	TCTGCCCGTGGACCTGGCTG	CDKN2A
CDKN2A_05	GATGGCCCAGCTCCTCAGCC	CDKN2A
CDKN2A_06	CAGCAGCAGCTCCGCCACTC	CDKN2A
CDKN2A_07	GAGCAGCATGGAGCCGGCGG	CDKN2A
CDKN2A_08	GTGGCCAGCCAGTCAGCCGA	CDKN2A
CDKN2A_09	GGTACCGTGCGACATCGCGA	CDKN2A
CDKN2A_10	GGGGTCGGGTAGAGGAGGTG	CDKN2A
CDKN2B_01	GAGAACAAGGGCATGCCCAG	CDKN2B
CDKN2B_02	TGAGGGTCTGGCCAGCGCCG	CDKN2B
CDKN2B_03	GGAATGCGCGAGGAGAACAA	CDKN2B
CDKN2B_04	ACAGCTCCTGGAAGCCGGCG	CDKN2B
CDKN2B_05	GAAGCCGGCGCGGATCCCAA	CDKN2B
CDKN2B_06	GGCGCGGGGACTAGTGGAGA	CDKN2B
CDKN2B_07	ACGGAGTCAACCGTTTCGGG	CDKN2B
CDKN2B_08	GGAGAAGGTGCGACAGCTCC	CDKN2B
CDKN2B_09	GGATCGCGCGCCTCCCGAAA	CDKN2B
CDKN2B_10	GGGCGGCAGCGATGAGGGTC	CDKN2B
CDKN2C_01	GTTGGCGTCCGCAGCTGCCA	CDKN2C
CDKN2C_02	CCTAAAGAATGGCCGAGCCT	CDKN2C
CDKN2C_03	CCAGGAACTCCACCACCCGG	CDKN2C
CDKN2C_04	CAAAGAAGGCCACCTCCGGG	CDKN2C
CDKN2C_05	GAGCCTGGCCAAATCACAGG	CDKN2C
CDKN2C_06	GATGCAGGCAAACGGGGCTG	CDKN2C
CDKN2C_07	GCAAAGTCTGTAAAGTGTCC	CDKN2C
CDKN2C_08	TGGCAGCCAAGTGCAAGGGC	CDKN2C
CDKN2C_09	GAAGCACACGGCCAGCAATG	CDKN2C
CDKN2C_10	AGTGTCCAGGAAACCTGCTC	CDKN2C
CDKN2D_01	GCAGCGCCGTCTTGCCGAAG	CDKN2D
CDKN2D_02	CCAGCTCCCGGTGCAGAAGG	CDKN2D
CDKN2D_03	CTGCTGGAGGAGGTTCGCGC	CDKN2D
CDKN2D_04	GCCGAAGCGGTTGAGGGCGT	CDKN2D
CDKN2D_05	GCACCTCCTGCACGTCGCCC	CDKN2D
CDKN2D_06	CAGTGTCGACATGCTGCTGG	CDKN2D
CDKN2D_07	AGGTGCGCCGCCTTCTGCAC	CDKN2D
CDKN2D_08	AGGGTGACCCCAGATCACAG	CDKN2D
CDKN2D_09	ATGGACTGGACTGGTACCGG	CDKN2D
CDKN2D_10	GGTGTCCAGGAATCCAGTGC	CDKN2D
CDKN3_01	GCAGAAGAACTAAAGAGCTG	CDKN3
CDKN3_02	GCGAGACCTAAGAGGATCCG	CDKN3
CDKN3_03	ATTGCTGGTAGAGATCCAGA	CDKN3
CDKN3_04	GGGGCGGCCAGCGATGAAGC	CDKN3
CDKN3_05	CGGGGCAATACAGACCATCA	CDKN3
CDKN3_06	GGAGTCCCTCCATCTGCGAT	CDKN3
CDKN3_07	TCAGCTGCTATGGAGGACTT	CDKN3
CDKN3_08	GGACTTGGGAGATCTTGTCT	CDKN3
CDKN3_09	ATTTGTTTTCTGCACCAGAG	CDKN3
CDKN3_10	AGGCTGTCTATGGCTTGCTC	CDKN3
CDT1_01	GCGGCTGCCACTGGTAGCGG	CDT1
CDT1_02	GAAGATAAAGAAATCCACCC	CDT1
CDT1_03	GTTGTGGAGCATGCCCACGA	CDT1
CDT1_04	GCGTCCAGGACATGATGCGT	CDT1
CDT1_05	GAAGCTGGTGGAGCATGTCA	CDT1
CDT1_06	GGCCAGCACCTCCTGAGCAG	CDT1
CDT1_07	TGCTGGGCGCAGCAGAGCGC	CDT1
CDT1_08	GTGCTGGCCTGGGAGACCCG	CDT1
CDT1_09	GGTGCCCGGAGCAGGAGCAG	CDT1
CDT1_10	GCCTGCGCTCAGCATGGAGG	CDT1
CDX1_01	GACCAAGGACAAGTACCGCG	CDX1
CDX1_02	GCCGTTACATCACAATCCGG	CDX1
CDX1_03	GAGAGTAGCTGGAGAAGTCG	CDX1
CDX1_04	GCTGCGCCGCATCCACTCGT	CDX1
CDX1_05	TCTGGGGCTCACTGAACGGC	CDX1
CDX1_06	GTCGTCCTTGGGCGCAGGGA	CDX1
CDX1_07	CAGCCAGCTCTGATTTCCGC	CDX1
CDX1_08	GCGAAGCTGGGCTGGCGGCA	CDX1
CDX1_09	CACCGGGCTAAAGTCTGGAG	CDX1
CDX1_10	GGTGGTCGGTGTAGACCACG	CDX1
CDX2_01	GCCGAGCAGCTGTCTCCCGG	CDX2
CDX2_02	GTGGCTCACGGCCTCAACGG	CDX2
CDX2_03	GGTGCGGGTGGTGATGCGGG	CDX2
CDX2_04	AGAAGCGCAGGAAGGCGCGG	CDX2
CDX2_05	CCAGCGGCTGGAGCTGGAGA	CDX2
CDX2_06	GTCGCTACATCACCATCCGG	CDX2
CDX2_07	GAGGCCGCCAGAGTGGCGCA	CDX2
CDX2_08	CCGCAGTACCCGGACTACGG	CDX2
CDX2_09	TGGACAGCGCGCAGTCCCCG	CDX2
CDX2_10	GTATGGCGCCCCACTCCGGG	CDX2
CDX4_01	GTCGGTCGAGCAGAAAGCGG	CDX4
CDX4_02	GAGCCCCAGACTCCCAGAGA	CDX4
CDX4_03	GCGCAAGACGGTGCAGGTGA	CDX4
CDX4_04	GGCGACGGCACAGCTGGGAC	CDX4
CDX4_05	GCCAGCCTCCAATTTCGCTG	CDX4
CDX4_06	AACTTGGGCCCTGTGGGCGG	CDX4
CDX4_07	GGTGTACCTGTCTCTCGGAA	CDX4
CDX4_08	AAAGAAGCAGGCATGTACCC	CDX4
CDX4_09	CCGGGCACTCTCATGAGCCC	CDX4
CDX4_10	GTATCCTCATATGCCCAGCA	CDX4
CDY1_01	GACGTGACAAAGGGTCCCGG	CDY1
CDY1_02	GCGAAAGCTGACAGCAAGGG	CDY1
CDY1_03	GATGCACCTAGTCCAATCGC	CDY1
CDY1_04	GCAAGGGAGGCATGCGCCAA	CDY1
CDY1_05	TGCTGGCAGCAAATAACTTG	CDY1
CDY1_06	TACAATGTCTCTGTATGTGC	CDY1
CDY1_07	TCTGCACCAGGACGTGACAA	CDY1
CDY1_08	TCACAGTTTTGTGGTCAAAG	CDY1
CDY1_09	GCTGCTTTATATCCCAACAG	CDY1
CDY1_10	TCATTCTGTGTCTTTCTGGG	CDY1
CDY2A_01	GATGTGACAAAGGGTCCCGG	CDY2A
CDY2A_02	GCGAAAGCTGACAGCACGGG	CDY2A
CDY2A_03	GATGCACCTAGTCCAATGGC	CDY2A
CDY2A_04	GCACGGGAGGCATGCGCCAA	CDY2A
CDY2A_05	GACCACAAGAAAACTGTGAG	CDY2A
CDY2A_06	TCTGCACCAGGATGTGACAA	CDY2A
CDY2A_07	AGCAGATCAGCAGGACACGG	CDY2A
CDY2A_08	GCATCTTCTTGATAAAAGGC	CDY2A
CDY2A_09	TCAGTTCCAAGAGTGAAAGG	CDY2A
CDY2A_10	AGAGAGAGTGTGAGGTGCTG	CDY2A
CDYL_01	GCAGGGTCAGGAGGACACAG	CDYL
CDYL_02	GACGTTCACTCAGGAAGTGA	CDYL
CDYL_03	GGACACAGTGGCACCCGAAG	CDYL
CDYL_04	GATGCTCCTAGACCAATGGC	CDYL
CDYL_05	GCAAACGAGATGCTGCTCAG	CDYL
CDYL_06	GCGCAGGAGGCGTGTGGCAA	CDYL
CDYL_07	GCTCTGAAAGCCGTCCACTG	CDYL
CDYL_08	GGGCCCAATAAAGCTCCGAC	CDYL
CDYL_09	CCAGGATGGGGAGCAGGCCC	CDYL
CDYL_10	GCCCAAACCACATCGCAAAG	CDYL
CEBPA_01	GCAGCAGGAGAAGGCCAAGG	CEBPA
CEBPA_02	CCTGCCGTCCAGGTAGCCGG	CEBPA
CEBPA_03	GCTGTTCCACCCGCTTGCGC	CEBPA
CEBPA_04	GCCGCGAACTGGACACGCTG	CEBPA
CEBPA_05	GTCGGCCGACTTCTACGAGG	CEBPA
CEBPA_06	GCCCCGGGGAAAGCCGAAGG	CEBPA
CEBPA_07	GATCAAGCAGGAGCCCCGCG	CEBPA
CEBPA_08	GCGGCGGCTGGTAAGGGAAG	CEBPA
CEBPA_09	CTGGAACTGCAGGTGCGGGG	CEBPA
CEBPA_10	GGGCAAGGCCAAGAAGTCGG	CEBPA
CEBPB_01	GATGCTGCCCAGCTCGCCGG	CEBPB
CEBPB_02	GAAGTCGTGGTGCTGCCCGG	CEBPB
CEBPB_03	GAGCAAGGCCAAGAAGACCG	CEBPB
CEBPB_04	GATTTAAAGGCAGGCGGCGG	CEBPB
CEBPB_05	GGCCAACTTCTACTACGAGG	CEBPB
CEBPB_06	GAAGGTGTCCGTGGCCGTGG	CEBPB
CEBPB_07	CAAGCGGAAGGAGGAGGCCG	CEBPB
CEBPB_08	CGAGCGGCTGCAGAAGAAGG	CEBPB
CEBPB_09	AGAGGTCGGAGAGGAAGTCG	CEBPB
CEBPB_10	GTAGTCGTCGGAGAAGAGGT	CEBPB
CEBPD_01	GTCGTGGCACAGCTCCAGGG	CEBPD
CEBPD_02	GGTCGGCGAAGAGCTCGTCG	CEBPD
CEBPD_03	GCAGCCCCGAGTACCGGCAG	CEBPD
CEBPD_04	GCTGCTTGAAGAACTGCCGG	CEBPD
CEBPD_05	CCCCTGGAGCTTCTTCCCGG	CEBPD
CEBPD_06	GAGAAGAGCGCCGGCAAGAG	CEBPD
CEBPD_07	GGAGATGCAGCAGAAGTTGG	CEBPD
CEBPD_08	CGAGAAGCTGCACCAGCGCG	CEBPD
CEBPD_09	CCGGCAGTCTGCTGTCCCGG	CEBPD
CEBPD_10	GCCGTCCAGGCTGAAGAGCG	CEBPD
CEBPE_01	TACGAGTGTGAGCCCCGGGG	CEBPE
CEBPE_02	GGAGGGTAGGCAAAGGGCCG	CEBPE
CEBPE_03	GCGGTGAAGGAGGAGCCCCG	CEBPE
CEBPE_04	GCAGCCACTCGAGTTCTCAG	CEBPE
CEBPE_05	GTAGGCGGAGAGGTCAATGG	CEBPE
CEBPE_06	CACACTCGTAGTAGGTCCCG	CEBPE
CEBPE_07	TCTGGGCCGAAGGTATGTGG	CEBPE
CEBPE_08	GCCCAGACAGGAAGGCGCTG	CEBPE
CEBPE_09	GAGCTACGACCCCAGGGCTG	CEBPE
CEBPE_10	CAATCCCCTGCAGTACCAAG	CEBPE
CEBPG_01	GCAGCAAAACAGCACTCCAG	CEBPG
CEBPG_02	GGGCCAGCAGGCACCAGCTG	CEBPG
CEBPG_03	CATACCCAGGCACATGCCAG	CEBPG
CEBPG_04	AGTATCGGCAACGCCGAGAG	CEBPG
CEBPG_05	CAAAGAAGAGAATGAACGGT	CEBPG
CEBPG_06	ACTGAAAATACGACAGCAGA	CEBPG
CEBPG_07	ACACTAATTCCGTTCACCCC	CEBPG
CEBPG_08	AGGAACCTGCTGTAAGCCGC	CEBPG
CEBPG_09	ACGCCGAGAGAGGAACAACA	CEBPG
CEBPG_10	ACAGCAGATGGCGACAATGC	CEBPG
CEBPZ_01	GCAGCTCATGAGCCACGGTA	CEBPZ
CEBPZ_02	AGAAGAAAGCCAAATACCAG	CEBPZ
[truncated: 21,332 more rows]
