# Supplementary material for: CRISPR/Cas9 screening using unique molecular identifiers
Source: Mol Syst Biol. 2017 Oct 9;13(10):945. doi: 10.15252/msb.20177834 (PMC5658704; doi:10.15252/msb.20177834)
Supplement: Supplementary file 3 — Dataset EV2 [file MSB-13-945-s003.zip]

Archive with 1 entries (1 files):
- RSL_guide_library.gmt
