# Supplementary material for: CRISPR/Cas9 screening using unique molecular identifiers
Source: Mol Syst Biol. 2017 Oct 9;13(10):945. doi: 10.15252/msb.20177834 (PMC5658704; doi:10.15252/msb.20177834)
Supplement: Supplementary file 3 — Dataset EV2 [file MSB-13-945-s003.zip › RSL_guide_library.gmt]

AATF	n/a	AATF_01	AATF_02	AATF_03	AATF_04	AATF_05	AATF_06	AATF_07	AATF_08	AATF_09	AATF_10
ABT1	n/a	ABT1_01	ABT1_02	ABT1_03	ABT1_04	ABT1_05	ABT1_06	ABT1_07	ABT1_08	ABT1_09	ABT1_10
ACP2	n/a	ACP2_01	ACP2_02	ACP2_03	ACP2_04	ACP2_05	ACP2_06	ACP2_07	ACP2_08	ACP2_09	ACP2_10
ADNP	n/a	ADNP_01	ADNP_02	ADNP_03	ADNP_04	ADNP_05	ADNP_06	ADNP_07	ADNP_08	ADNP_09	ADNP_10
ADNP2	n/a	ADNP2_01	ADNP2_02	ADNP2_03	ADNP2_04	ADNP2_05	ADNP2_06	ADNP2_07	ADNP2_08	ADNP2_09	ADNP2_10
AEBP1	n/a	AEBP1_01	AEBP1_02	AEBP1_03	AEBP1_04	AEBP1_05	AEBP1_06	AEBP1_07	AEBP1_08	AEBP1_09	AEBP1_10
AEBP2	n/a	AEBP2_01	AEBP2_02	AEBP2_03	AEBP2_04	AEBP2_05	AEBP2_06	AEBP2_07	AEBP2_08	AEBP2_09	AEBP2_10
AES	n/a	AES_01	AES_02	AES_03	AES_04	AES_05	AES_06	AES_07	AES_08	AES_09	AES_10
AFF1	n/a	AFF1_01	AFF1_02	AFF1_03	AFF1_04	AFF1_05	AFF1_06	AFF1_07	AFF1_08	AFF1_09	AFF1_10
AFF3	n/a	AFF3_01	AFF3_02	AFF3_03	AFF3_04	AFF3_05	AFF3_06	AFF3_07	AFF3_08	AFF3_09	AFF3_10
AFF4	n/a	AFF4_01	AFF4_02	AFF4_03	AFF4_04	AFF4_05	AFF4_06	AFF4_07	AFF4_08	AFF4_09	AFF4_10
AHCTF1	n/a	AHCTF1_01	AHCTF1_02	AHCTF1_03	AHCTF1_04	AHCTF1_05	AHCTF1_06	AHCTF1_07	AHCTF1_08	AHCTF1_09	AHCTF1_10
AHCY	n/a	AHCY_01	AHCY_02	AHCY_03	AHCY_04	AHCY_05	AHCY_06	AHCY_07	AHCY_08	AHCY_09	AHCY_10
AHDC1	n/a	AHDC1_01	AHDC1_02	AHDC1_03	AHDC1_04	AHDC1_05	AHDC1_06	AHDC1_07	AHDC1_08	AHDC1_09	AHDC1_10
AHR	n/a	AHR_01	AHR_02	AHR_03	AHR_04	AHR_05	AHR_06	AHR_07	AHR_08	AHR_09	AHR_10
AIP	n/a	AIP_01	AIP_02	AIP_03	AIP_04	AIP_05	AIP_06	AIP_07	AIP_08	AIP_09	AIP_10
AIRE	n/a	AIRE_01	AIRE_02	AIRE_03	AIRE_04	AIRE_05	AIRE_06	AIRE_07	AIRE_08	AIRE_09	AIRE_10
AKAP8	n/a	AKAP8_01	AKAP8_02	AKAP8_03	AKAP8_04	AKAP8_05	AKAP8_06	AKAP8_07	AKAP8_08	AKAP8_09	AKAP8_10
AKAP8L	n/a	AKAP8L_01	AKAP8L_02	AKAP8L_03	AKAP8L_04	AKAP8L_05	AKAP8L_06	AKAP8L_07	AKAP8L_08	AKAP8L_09	AKAP8L_10
AKNA	n/a	AKNA_01	AKNA_02	AKNA_03	AKNA_04	AKNA_05	AKNA_06	AKNA_07	AKNA_08	AKNA_09	AKNA_10
AKT1	n/a	AKT1_01	AKT1_02	AKT1_03	AKT1_04	AKT1_05	AKT1_06	AKT1_07	AKT1_08	AKT1_09	AKT1_10
AKT2	n/a	AKT2_01	AKT2_02	AKT2_03	AKT2_04	AKT2_05	AKT2_06	AKT2_07	AKT2_08	AKT2_09	AKT2_10
ALDH7A1	n/a	ALDH7A1_01	ALDH7A1_02	ALDH7A1_03	ALDH7A1_04	ALDH7A1_05	ALDH7A1_06	ALDH7A1_07	ALDH7A1_08	ALDH7A1_09	ALDH7A1_10
ALX1	n/a	ALX1_01	ALX1_02	ALX1_03	ALX1_04	ALX1_05	ALX1_06	ALX1_07	ALX1_08	ALX1_09	ALX1_10
ALX3	n/a	ALX3_01	ALX3_02	ALX3_03	ALX3_04	ALX3_05	ALX3_06	ALX3_07	ALX3_08	ALX3_09	ALX3_10
ALX4	n/a	ALX4_01	ALX4_02	ALX4_03	ALX4_04	ALX4_05	ALX4_06	ALX4_07	ALX4_08	ALX4_09	ALX4_10
ALYREF	n/a	ALYREF_01	ALYREF_02	ALYREF_03	ALYREF_04	ALYREF_05	ALYREF_06	ALYREF_07	ALYREF_08	ALYREF_09	ALYREF_10
ANKZF1	n/a	ANKZF1_01	ANKZF1_02	ANKZF1_03	ANKZF1_04	ANKZF1_05	ANKZF1_06	ANKZF1_07	ANKZF1_08	ANKZF1_09	ANKZF1_10
APC	n/a	APC_01	APC_02	APC_03	APC_04	APC_05	APC_06	APC_07	APC_08	APC_09	APC_10
APEX1	n/a	APEX1_01	APEX1_02	APEX1_03	APEX1_04	APEX1_05	APEX1_06	APEX1_07	APEX1_08	APEX1_09	APEX1_10
APTX	n/a	APTX_01	APTX_02	APTX_03	APTX_04	APTX_05	APTX_06	APTX_07	APTX_08	APTX_09	APTX_10
AR	n/a	AR_01	AR_02	AR_03	AR_04	AR_05	AR_06	AR_07	AR_08	AR_09	AR_10
ARGFX	n/a	ARGFX_01	ARGFX_02	ARGFX_03	ARGFX_04	ARGFX_05	ARGFX_06	ARGFX_07	ARGFX_08	ARGFX_09	ARGFX_10
ARHGAP19	n/a	ARHGAP19_01	ARHGAP19_02	ARHGAP19_03	ARHGAP19_04	ARHGAP19_05	ARHGAP19_06	ARHGAP19_07	ARHGAP19_08	ARHGAP19_09	ARHGAP19_10
ARHGAP35	n/a	ARHGAP35_01	ARHGAP35_02	ARHGAP35_03	ARHGAP35_04	ARHGAP35_05	ARHGAP35_06	ARHGAP35_07	ARHGAP35_08	ARHGAP35_09	ARHGAP35_10
ARID1A	n/a	ARID1A_01	ARID1A_02	ARID1A_03	ARID1A_04	ARID1A_05	ARID1A_06	ARID1A_07	ARID1A_08	ARID1A_09	ARID1A_10
ARID1B	n/a	ARID1B_01	ARID1B_02	ARID1B_03	ARID1B_04	ARID1B_05	ARID1B_06	ARID1B_07	ARID1B_08	ARID1B_09	ARID1B_10
ARID2	n/a	ARID2_01	ARID2_02	ARID2_03	ARID2_04	ARID2_05	ARID2_06	ARID2_07	ARID2_08	ARID2_09	ARID2_10
ARID3A	n/a	ARID3A_01	ARID3A_02	ARID3A_03	ARID3A_04	ARID3A_05	ARID3A_06	ARID3A_07	ARID3A_08	ARID3A_09	ARID3A_10
ARID4A	n/a	ARID4A_01	ARID4A_02	ARID4A_03	ARID4A_04	ARID4A_05	ARID4A_06	ARID4A_07	ARID4A_08	ARID4A_09	ARID4A_10
ARID5A	n/a	ARID5A_01	ARID5A_02	ARID5A_03	ARID5A_04	ARID5A_05	ARID5A_06	ARID5A_07	ARID5A_08	ARID5A_09	ARID5A_10
ARID5B	n/a	ARID5B_01	ARID5B_02	ARID5B_03	ARID5B_04	ARID5B_05	ARID5B_06	ARID5B_07	ARID5B_08	ARID5B_09	ARID5B_10
ARNT	n/a	ARNT_01	ARNT_02	ARNT_03	ARNT_04	ARNT_05	ARNT_06	ARNT_07	ARNT_08	ARNT_09	ARNT_10
ARNT2	n/a	ARNT2_01	ARNT2_02	ARNT2_03	ARNT2_04	ARNT2_05	ARNT2_06	ARNT2_07	ARNT2_08	ARNT2_09	ARNT2_10
ARNTL	n/a	ARNTL_01	ARNTL_02	ARNTL_03	ARNTL_04	ARNTL_05	ARNTL_06	ARNTL_07	ARNTL_08	ARNTL_09	ARNTL_10
ARNTL2	n/a	ARNTL2_01	ARNTL2_02	ARNTL2_03	ARNTL2_04	ARNTL2_05	ARNTL2_06	ARNTL2_07	ARNTL2_08	ARNTL2_09	ARNTL2_10
ARX	n/a	ARX_01	ARX_02	ARX_03	ARX_04	ARX_05	ARX_06	ARX_07	ARX_08	ARX_09	ARX_10
ASCL1	n/a	ASCL1_01	ASCL1_02	ASCL1_03	ASCL1_04	ASCL1_05	ASCL1_06	ASCL1_07	ASCL1_08	ASCL1_09	ASCL1_10
ASCL2	n/a	ASCL2_01	ASCL2_02	ASCL2_03	ASCL2_04	ASCL2_05	ASCL2_06	ASCL2_07	ASCL2_08	ASCL2_09	ASCL2_10
ASCL3	n/a	ASCL3_01	ASCL3_02	ASCL3_03	ASCL3_04	ASCL3_05	ASCL3_06	ASCL3_07	ASCL3_08	ASCL3_09	ASCL3_10
ASCL4	n/a	ASCL4_01	ASCL4_02	ASCL4_03	ASCL4_04	ASCL4_05	ASCL4_06	ASCL4_07	ASCL4_08	ASCL4_09	ASCL4_10
ASH1L	n/a	ASH1L_01	ASH1L_02	ASH1L_03	ASH1L_04	ASH1L_05	ASH1L_06	ASH1L_07	ASH1L_08	ASH1L_09	ASH1L_10
ASH2L	n/a	ASH2L_01	ASH2L_02	ASH2L_03	ASH2L_04	ASH2L_05	ASH2L_06	ASH2L_07	ASH2L_08	ASH2L_09	ASH2L_10
ASPM	n/a	ASPM_01	ASPM_02	ASPM_03	ASPM_04	ASPM_05	ASPM_06	ASPM_07	ASPM_08	ASPM_09	ASPM_10
ASZ1	n/a	ASZ1_01	ASZ1_02	ASZ1_03	ASZ1_04	ASZ1_05	ASZ1_06	ASZ1_07	ASZ1_08	ASZ1_09	ASZ1_10
ATF1	n/a	ATF1_01	ATF1_02	ATF1_03	ATF1_04	ATF1_05	ATF1_06	ATF1_07	ATF1_08	ATF1_09	ATF1_10
ATF2	n/a	ATF2_01	ATF2_02	ATF2_03	ATF2_04	ATF2_05	ATF2_06	ATF2_07	ATF2_08	ATF2_09	ATF2_10
ATF3	n/a	ATF3_01	ATF3_02	ATF3_03	ATF3_04	ATF3_05	ATF3_06	ATF3_07	ATF3_08	ATF3_09	ATF3_10
ATF4	n/a	ATF4_01	ATF4_02	ATF4_03	ATF4_04	ATF4_05	ATF4_06	ATF4_07	ATF4_08	ATF4_09	ATF4_10
ATF5	n/a	ATF5_01	ATF5_02	ATF5_03	ATF5_04	ATF5_05	ATF5_06	ATF5_07	ATF5_08	ATF5_09	ATF5_10
ATF6	n/a	ATF6_01	ATF6_02	ATF6_03	ATF6_04	ATF6_05	ATF6_06	ATF6_07	ATF6_08	ATF6_09	ATF6_10
ATF6B	n/a	ATF6B_01	ATF6B_02	ATF6B_03	ATF6B_04	ATF6B_05	ATF6B_06	ATF6B_07	ATF6B_08	ATF6B_09	ATF6B_10
ATF7	n/a	ATF7_01	ATF7_02	ATF7_03	ATF7_04	ATF7_05	ATF7_06	ATF7_07	ATF7_08	ATF7_09	ATF7_10
ATF7IP	n/a	ATF7IP_01	ATF7IP_02	ATF7IP_03	ATF7IP_04	ATF7IP_05	ATF7IP_06	ATF7IP_07	ATF7IP_08	ATF7IP_09	ATF7IP_10
ATIC	n/a	ATIC_01	ATIC_02	ATIC_03	ATIC_04	ATIC_05	ATIC_06	ATIC_07	ATIC_08	ATIC_09	ATIC_10
ATM	n/a	ATM_01	ATM_02	ATM_03	ATM_04	ATM_05	ATM_06	ATM_07	ATM_08	ATM_09	ATM_10
ATMIN	n/a	ATMIN_01	ATMIN_02	ATMIN_03	ATMIN_04	ATMIN_05	ATMIN_06	ATMIN_07	ATMIN_08	ATMIN_09	ATMIN_10
ATN1	n/a	ATN1_01	ATN1_02	ATN1_03	ATN1_04	ATN1_05	ATN1_06	ATN1_07	ATN1_08	ATN1_09	ATN1_10
ATOH1	n/a	ATOH1_01	ATOH1_02	ATOH1_03	ATOH1_04	ATOH1_05	ATOH1_06	ATOH1_07	ATOH1_08	ATOH1_09	ATOH1_10
ATOH7	n/a	ATOH7_01	ATOH7_02	ATOH7_03	ATOH7_04	ATOH7_05	ATOH7_06	ATOH7_07	ATOH7_08	ATOH7_09	ATOH7_10
ATOH8	n/a	ATOH8_01	ATOH8_02	ATOH8_03	ATOH8_04	ATOH8_05	ATOH8_06	ATOH8_07	ATOH8_08	ATOH8_09	ATOH8_10
ATR	n/a	ATR_01	ATR_02	ATR_03	ATR_04	ATR_05	ATR_06	ATR_07	ATR_08	ATR_09	ATR_10
ATRX	n/a	ATRX_01	ATRX_02	ATRX_03	ATRX_04	ATRX_05	ATRX_06	ATRX_07	ATRX_08	ATRX_09	ATRX_10
ATXN7	n/a	ATXN7_01	ATXN7_02	ATXN7_03	ATXN7_04	ATXN7_05	ATXN7_06	ATXN7_07	ATXN7_08	ATXN7_09	ATXN7_10
AXIN1	n/a	AXIN1_01	AXIN1_02	AXIN1_03	AXIN1_04	AXIN1_05	AXIN1_06	AXIN1_07	AXIN1_08	AXIN1_09	AXIN1_10
AXIN2	n/a	AXIN2_01	AXIN2_02	AXIN2_03	AXIN2_04	AXIN2_05	AXIN2_06	AXIN2_07	AXIN2_08	AXIN2_09	AXIN2_10
BACH1	n/a	BACH1_01	BACH1_02	BACH1_03	BACH1_04	BACH1_05	BACH1_06	BACH1_07	BACH1_08	BACH1_09	BACH1_10
BACH2	n/a	BACH2_01	BACH2_02	BACH2_03	BACH2_04	BACH2_05	BACH2_06	BACH2_07	BACH2_08	BACH2_09	BACH2_10
BARD1	n/a	BARD1_01	BARD1_02	BARD1_03	BARD1_04	BARD1_05	BARD1_06	BARD1_07	BARD1_08	BARD1_09	BARD1_10
BARHL1	n/a	BARHL1_01	BARHL1_02	BARHL1_03	BARHL1_04	BARHL1_05	BARHL1_06	BARHL1_07	BARHL1_08	BARHL1_09	BARHL1_10
BARHL2	n/a	BARHL2_01	BARHL2_02	BARHL2_03	BARHL2_04	BARHL2_05	BARHL2_06	BARHL2_07	BARHL2_08	BARHL2_09	BARHL2_10
BARX1	n/a	BARX1_01	BARX1_02	BARX1_03	BARX1_04	BARX1_05	BARX1_06	BARX1_07	BARX1_08	BARX1_09	BARX1_10
BARX2	n/a	BARX2_01	BARX2_02	BARX2_03	BARX2_04	BARX2_05	BARX2_06	BARX2_07	BARX2_08	BARX2_09	BARX2_10
BATF	n/a	BATF_01	BATF_02	BATF_03	BATF_04	BATF_05	BATF_06	BATF_07	BATF_08	BATF_09	BATF_10
BATF2	n/a	BATF2_01	BATF2_02	BATF2_03	BATF2_04	BATF2_05	BATF2_06	BATF2_07	BATF2_08	BATF2_09	BATF2_10
BATF3	n/a	BATF3_01	BATF3_02	BATF3_03	BATF3_04	BATF3_05	BATF3_06	BATF3_07	BATF3_08	BATF3_09	BATF3_10
BAZ1B	n/a	BAZ1B_01	BAZ1B_02	BAZ1B_03	BAZ1B_04	BAZ1B_05	BAZ1B_06	BAZ1B_07	BAZ1B_08	BAZ1B_09	BAZ1B_10
BAZ2A	n/a	BAZ2A_01	BAZ2A_02	BAZ2A_03	BAZ2A_04	BAZ2A_05	BAZ2A_06	BAZ2A_07	BAZ2A_08	BAZ2A_09	BAZ2A_10
BAZ2B	n/a	BAZ2B_01	BAZ2B_02	BAZ2B_03	BAZ2B_04	BAZ2B_05	BAZ2B_06	BAZ2B_07	BAZ2B_08	BAZ2B_09	BAZ2B_10
BBX	n/a	BBX_01	BBX_02	BBX_03	BBX_04	BBX_05	BBX_06	BBX_07	BBX_08	BBX_09	BBX_10
BCL10	n/a	BCL10_01	BCL10_02	BCL10_03	BCL10_04	BCL10_05	BCL10_06	BCL10_07	BCL10_08	BCL10_09	BCL10_10
BCL11A	n/a	BCL11A_01	BCL11A_02	BCL11A_03	BCL11A_04	BCL11A_05	BCL11A_06	BCL11A_07	BCL11A_08	BCL11A_09	BCL11A_10
BCL11B	n/a	BCL11B_01	BCL11B_02	BCL11B_03	BCL11B_04	BCL11B_05	BCL11B_06	BCL11B_07	BCL11B_08	BCL11B_09	BCL11B_10
BCL3	n/a	BCL3_01	BCL3_02	BCL3_03	BCL3_04	BCL3_05	BCL3_06	BCL3_07	BCL3_08	BCL3_09	BCL3_10
BCL6	n/a	BCL6_01	BCL6_02	BCL6_03	BCL6_04	BCL6_05	BCL6_06	BCL6_07	BCL6_08	BCL6_09	BCL6_10
BCL6B	n/a	BCL6B_01	BCL6B_02	BCL6B_03	BCL6B_04	BCL6B_05	BCL6B_06	BCL6B_07	BCL6B_08	BCL6B_09	BCL6B_10
BCLAF1	n/a	BCLAF1_01	BCLAF1_02	BCLAF1_03	BCLAF1_04	BCLAF1_05	BCLAF1_06	BCLAF1_07	BCLAF1_08	BCLAF1_09	BCLAF1_10
BCOR	n/a	BCOR_01	BCOR_02	BCOR_03	BCOR_04	BCOR_05	BCOR_06	BCOR_07	BCOR_08	BCOR_09	BCOR_10
BCORL1	n/a	BCORL1_01	BCORL1_02	BCORL1_03	BCORL1_04	BCORL1_05	BCORL1_06	BCORL1_07	BCORL1_08	BCORL1_09	BCORL1_10
BDP1	n/a	BDP1_01	BDP1_02	BDP1_03	BDP1_04	BDP1_05	BDP1_06	BDP1_07	BDP1_08	BDP1_09	BDP1_10
BHLHA15	n/a	BHLHA15_01	BHLHA15_02	BHLHA15_03	BHLHA15_04	BHLHA15_05	BHLHA15_06	BHLHA15_07	BHLHA15_08	BHLHA15_09	BHLHA15_10
BHLHA9	n/a	BHLHA9_01	BHLHA9_02	BHLHA9_03	BHLHA9_04	BHLHA9_05	BHLHA9_06	BHLHA9_07	BHLHA9_08	BHLHA9_09	BHLHA9_10
BHLHE22	n/a	BHLHE22_01	BHLHE22_02	BHLHE22_03	BHLHE22_04	BHLHE22_05	BHLHE22_06	BHLHE22_07	BHLHE22_08	BHLHE22_09	BHLHE22_10
BHLHE40	n/a	BHLHE40_01	BHLHE40_02	BHLHE40_03	BHLHE40_04	BHLHE40_05	BHLHE40_06	BHLHE40_07	BHLHE40_08	BHLHE40_09	BHLHE40_10
BHLHE41	n/a	BHLHE41_01	BHLHE41_02	BHLHE41_03	BHLHE41_04	BHLHE41_05	BHLHE41_06	BHLHE41_07	BHLHE41_08	BHLHE41_09	BHLHE41_10
BLZF1	n/a	BLZF1_01	BLZF1_02	BLZF1_03	BLZF1_04	BLZF1_05	BLZF1_06	BLZF1_07	BLZF1_08	BLZF1_09	BLZF1_10
BMI1	n/a	BMI1_01	BMI1_02	BMI1_03	BMI1_04	BMI1_05	BMI1_06	BMI1_07	BMI1_08	BMI1_09	BMI1_10
BNC1	n/a	BNC1_01	BNC1_02	BNC1_03	BNC1_04	BNC1_05	BNC1_06	BNC1_07	BNC1_08	BNC1_09	BNC1_10
BNC2	n/a	BNC2_01	BNC2_02	BNC2_03	BNC2_04	BNC2_05	BNC2_06	BNC2_07	BNC2_08	BNC2_09	BNC2_10
BOD1L1	n/a	BOD1L1_01	BOD1L1_02	BOD1L1_03	BOD1L1_04	BOD1L1_05	BOD1L1_06	BOD1L1_07	BOD1L1_08	BOD1L1_09	BOD1L1_10
BOP1	n/a	BOP1_01	BOP1_02	BOP1_03	BOP1_04	BOP1_05	BOP1_06	BOP1_07	BOP1_08	BOP1_09	BOP1_10
BPTF	n/a	BPTF_01	BPTF_02	BPTF_03	BPTF_04	BPTF_05	BPTF_06	BPTF_07	BPTF_08	BPTF_09	BPTF_10
BRAF	n/a	BRAF_01	BRAF_02	BRAF_03	BRAF_04	BRAF_05	BRAF_06	BRAF_07	BRAF_08	BRAF_09	BRAF_10
BRCA1	n/a	BRCA1_01	BRCA1_02	BRCA1_03	BRCA1_04	BRCA1_05	BRCA1_06	BRCA1_07	BRCA1_08	BRCA1_09	BRCA1_10
BRCA2	n/a	BRCA2_01	BRCA2_02	BRCA2_03	BRCA2_04	BRCA2_05	BRCA2_06	BRCA2_07	BRCA2_08	BRCA2_09	BRCA2_10
BRD2	n/a	BRD2_01	BRD2_02	BRD2_03	BRD2_04	BRD2_05	BRD2_06	BRD2_07	BRD2_08	BRD2_09	BRD2_10
BRD4	n/a	BRD4_01	BRD4_02	BRD4_03	BRD4_04	BRD4_05	BRD4_06	BRD4_07	BRD4_08	BRD4_09	BRD4_10
BRD8	n/a	BRD8_01	BRD8_02	BRD8_03	BRD8_04	BRD8_05	BRD8_06	BRD8_07	BRD8_08	BRD8_09	BRD8_10
BRD9	n/a	BRD9_01	BRD9_02	BRD9_03	BRD9_04	BRD9_05	BRD9_06	BRD9_07	BRD9_08	BRD9_09	BRD9_10
BRDT	n/a	BRDT_01	BRDT_02	BRDT_03	BRDT_04	BRDT_05	BRDT_06	BRDT_07	BRDT_08	BRDT_09	BRDT_10
BRF1	n/a	BRF1_01	BRF1_02	BRF1_03	BRF1_04	BRF1_05	BRF1_06	BRF1_07	BRF1_08	BRF1_09	BRF1_10
BRF2	n/a	BRF2_01	BRF2_02	BRF2_03	BRF2_04	BRF2_05	BRF2_06	BRF2_07	BRF2_08	BRF2_09	BRF2_10
BRIP1	n/a	BRIP1_01	BRIP1_02	BRIP1_03	BRIP1_04	BRIP1_05	BRIP1_06	BRIP1_07	BRIP1_08	BRIP1_09	BRIP1_10
BRIX1	n/a	BRIX1_01	BRIX1_02	BRIX1_03	BRIX1_04	BRIX1_05	BRIX1_06	BRIX1_07	BRIX1_08	BRIX1_09	BRIX1_10
BRPF1	n/a	BRPF1_01	BRPF1_02	BRPF1_03	BRPF1_04	BRPF1_05	BRPF1_06	BRPF1_07	BRPF1_08	BRPF1_09	BRPF1_10
BRWD1	n/a	BRWD1_01	BRWD1_02	BRWD1_03	BRWD1_04	BRWD1_05	BRWD1_06	BRWD1_07	BRWD1_08	BRWD1_09	BRWD1_10
BSX	n/a	BSX_01	BSX_02	BSX_03	BSX_04	BSX_05	BSX_06	BSX_07	BSX_08	BSX_09	BSX_10
BTAF1	n/a	BTAF1_01	BTAF1_02	BTAF1_03	BTAF1_04	BTAF1_05	BTAF1_06	BTAF1_07	BTAF1_08	BTAF1_09	BTAF1_10
BTF3	n/a	BTF3_01	BTF3_02	BTF3_03	BTF3_04	BTF3_05	BTF3_06	BTF3_07	BTF3_08	BTF3_09	BTF3_10
BTG1	n/a	BTG1_01	BTG1_02	BTG1_03	BTG1_04	BTG1_05	BTG1_06	BTG1_07	BTG1_08	BTG1_09	BTG1_10
BTG2	n/a	BTG2_01	BTG2_02	BTG2_03	BTG2_04	BTG2_05	BTG2_06	BTG2_07	BTG2_08	BTG2_09	BTG2_10
BUB1	n/a	BUB1_01	BUB1_02	BUB1_03	BUB1_04	BUB1_05	BUB1_06	BUB1_07	BUB1_08	BUB1_09	BUB1_10
BUB1B	n/a	BUB1B_01	BUB1B_02	BUB1B_03	BUB1B_04	BUB1B_05	BUB1B_06	BUB1B_07	BUB1B_08	BUB1B_09	BUB1B_10
BUD31	n/a	BUD31_01	BUD31_02	BUD31_03	BUD31_04	BUD31_05	BUD31_06	BUD31_07	BUD31_08	BUD31_09	BUD31_10
BYSL	n/a	BYSL_01	BYSL_02	BYSL_03	BYSL_04	BYSL_05	BYSL_06	BYSL_07	BYSL_08	BYSL_09	BYSL_10
BZW1	n/a	BZW1_01	BZW1_02	BZW1_03	BZW1_04	BZW1_05	BZW1_06	BZW1_07	BZW1_08	BZW1_09	BZW1_10
C10orf2	n/a	C10orf2_01	C10orf2_02	C10orf2_03	C10orf2_04	C10orf2_05	C10orf2_06	C10orf2_07	C10orf2_08	C10orf2_09	C10orf2_10
C1D	n/a	C1D_01	C1D_02	C1D_03	C1D_04	C1D_05	C1D_06	C1D_07	C1D_08
C9orf114	n/a	C9orf114_01	C9orf114_02	C9orf114_03	C9orf114_04	C9orf114_05	C9orf114_06	C9orf114_07	C9orf114_08	C9orf114_09	C9orf114_10
CALCOCO1	n/a	CALCOCO1_01	CALCOCO1_02	CALCOCO1_03	CALCOCO1_04	CALCOCO1_05	CALCOCO1_06	CALCOCO1_07	CALCOCO1_08	CALCOCO1_09	CALCOCO1_10
CALR	n/a	CALR_01	CALR_02	CALR_03	CALR_04	CALR_05	CALR_06	CALR_07	CALR_08	CALR_09	CALR_10
CAMTA1	n/a	CAMTA1_01	CAMTA1_02	CAMTA1_03	CAMTA1_04	CAMTA1_05	CAMTA1_06	CAMTA1_07	CAMTA1_08	CAMTA1_09	CAMTA1_10
CAMTA2	n/a	CAMTA2_01	CAMTA2_02	CAMTA2_03	CAMTA2_04	CAMTA2_05	CAMTA2_06	CAMTA2_07	CAMTA2_08	CAMTA2_09	CAMTA2_10
CAPN15	n/a	CAPN15_01	CAPN15_02	CAPN15_03	CAPN15_04	CAPN15_05	CAPN15_06	CAPN15_07	CAPN15_08	CAPN15_09	CAPN15_10
CARF	n/a	CARF_01	CARF_02	CARF_03	CARF_04	CARF_05	CARF_06	CARF_07	CARF_08	CARF_09	CARF_10
CARHSP1	n/a	CARHSP1_01	CARHSP1_02	CARHSP1_03	CARHSP1_04	CARHSP1_05	CARHSP1_06	CARHSP1_07	CARHSP1_08	CARHSP1_09	CARHSP1_10
CARM1	n/a	CARM1_01	CARM1_02	CARM1_03	CARM1_04	CARM1_05	CARM1_06	CARM1_07	CARM1_08	CARM1_09	CARM1_10
CASP8AP2	n/a	CASP8AP2_01	CASP8AP2_02	CASP8AP2_03	CASP8AP2_04	CASP8AP2_05	CASP8AP2_06	CASP8AP2_07	CASP8AP2_08	CASP8AP2_09	CASP8AP2_10
CASZ1	n/a	CASZ1_01	CASZ1_02	CASZ1_03	CASZ1_04	CASZ1_05	CASZ1_06	CASZ1_07	CASZ1_08	CASZ1_09	CASZ1_10
CBFA2T2	n/a	CBFA2T2_01	CBFA2T2_02	CBFA2T2_03	CBFA2T2_04	CBFA2T2_05	CBFA2T2_06	CBFA2T2_07	CBFA2T2_08	CBFA2T2_09	CBFA2T2_10
CBFA2T3	n/a	CBFA2T3_01	CBFA2T3_02	CBFA2T3_03	CBFA2T3_04	CBFA2T3_05	CBFA2T3_06	CBFA2T3_07	CBFA2T3_08	CBFA2T3_09	CBFA2T3_10
CBFB	n/a	CBFB_01	CBFB_02	CBFB_03	CBFB_04	CBFB_05	CBFB_06	CBFB_07	CBFB_08	CBFB_09	CBFB_10
CBL	n/a	CBL_01	CBL_02	CBL_03	CBL_04	CBL_05	CBL_06	CBL_07	CBL_08	CBL_09	CBL_10
CBX2	n/a	CBX2_01	CBX2_02	CBX2_03	CBX2_04	CBX2_05	CBX2_06	CBX2_07	CBX2_08	CBX2_09	CBX2_10
CBX4	n/a	CBX4_01	CBX4_02	CBX4_03	CBX4_04	CBX4_05	CBX4_06	CBX4_07	CBX4_08	CBX4_09	CBX4_10
CCDC86	n/a	CCDC86_01	CCDC86_02	CCDC86_03	CCDC86_04	CCDC86_05	CCDC86_06	CCDC86_07	CCDC86_08	CCDC86_09	CCDC86_10
CCNA1	n/a	CCNA1_01	CCNA1_02	CCNA1_03	CCNA1_04	CCNA1_05	CCNA1_06	CCNA1_07	CCNA1_08	CCNA1_09	CCNA1_10
CCNA2	n/a	CCNA2_01	CCNA2_02	CCNA2_03	CCNA2_04	CCNA2_05	CCNA2_06	CCNA2_07	CCNA2_08	CCNA2_09	CCNA2_10
CCNB1	n/a	CCNB1_01	CCNB1_02	CCNB1_03	CCNB1_04	CCNB1_05	CCNB1_06	CCNB1_07	CCNB1_08	CCNB1_09	CCNB1_10
CCNB2	n/a	CCNB2_01	CCNB2_02	CCNB2_03	CCNB2_04	CCNB2_05	CCNB2_06	CCNB2_07	CCNB2_08	CCNB2_09	CCNB2_10
CCNB3	n/a	CCNB3_01	CCNB3_02	CCNB3_03	CCNB3_04	CCNB3_05	CCNB3_06	CCNB3_07	CCNB3_08	CCNB3_09	CCNB3_10
CCND1	n/a	CCND1_01	CCND1_02	CCND1_03	CCND1_04	CCND1_05	CCND1_06	CCND1_07	CCND1_08	CCND1_09	CCND1_10
CCND2	n/a	CCND2_01	CCND2_02	CCND2_03	CCND2_04	CCND2_05	CCND2_06	CCND2_07	CCND2_08	CCND2_09	CCND2_10
CCND3	n/a	CCND3_01	CCND3_02	CCND3_03	CCND3_04	CCND3_05	CCND3_06	CCND3_07	CCND3_08	CCND3_09	CCND3_10
CCNE1	n/a	CCNE1_01	CCNE1_02	CCNE1_03	CCNE1_04	CCNE1_05	CCNE1_06	CCNE1_07	CCNE1_08	CCNE1_09	CCNE1_10
CCNE2	n/a	CCNE2_01	CCNE2_02	CCNE2_03	CCNE2_04	CCNE2_05	CCNE2_06	CCNE2_07	CCNE2_08	CCNE2_09	CCNE2_10
CCNH	n/a	CCNH_01	CCNH_02	CCNH_03	CCNH_04	CCNH_05	CCNH_06	CCNH_07	CCNH_08	CCNH_09	CCNH_10
CCNT1	n/a	CCNT1_01	CCNT1_02	CCNT1_03	CCNT1_04	CCNT1_05	CCNT1_06	CCNT1_07	CCNT1_08	CCNT1_09	CCNT1_10
CCNT2	n/a	CCNT2_01	CCNT2_02	CCNT2_03	CCNT2_04	CCNT2_05	CCNT2_06	CCNT2_07	CCNT2_08	CCNT2_09	CCNT2_10
CCRN4L	n/a	CCRN4L_01	CCRN4L_02	CCRN4L_03	CCRN4L_04	CCRN4L_05	CCRN4L_06	CCRN4L_07	CCRN4L_08	CCRN4L_09	CCRN4L_10
CDC20	n/a	CDC20_01	CDC20_02	CDC20_03	CDC20_04	CDC20_05	CDC20_06	CDC20_07	CDC20_08	CDC20_09	CDC20_10
CDC5L	n/a	CDC5L_01	CDC5L_02	CDC5L_03	CDC5L_04	CDC5L_05	CDC5L_06	CDC5L_07	CDC5L_08	CDC5L_09	CDC5L_10
CDC6	n/a	CDC6_01	CDC6_02	CDC6_03	CDC6_04	CDC6_05	CDC6_06	CDC6_07	CDC6_08	CDC6_09	CDC6_10
CDK1	n/a	CDK1_01	CDK1_02	CDK1_03	CDK1_04	CDK1_05	CDK1_06	CDK1_07	CDK1_08	CDK1_09	CDK1_10
CDK12	n/a	CDK12_01	CDK12_02	CDK12_03	CDK12_04	CDK12_05	CDK12_06	CDK12_07	CDK12_08	CDK12_09	CDK12_10
CDK2	n/a	CDK2_01	CDK2_02	CDK2_03	CDK2_04	CDK2_05	CDK2_06	CDK2_07	CDK2_08	CDK2_09	CDK2_10
CDK4	n/a	CDK4_01	CDK4_02	CDK4_03	CDK4_04	CDK4_05	CDK4_06	CDK4_07	CDK4_08	CDK4_09	CDK4_10
CDK6	n/a	CDK6_01	CDK6_02	CDK6_03	CDK6_04	CDK6_05	CDK6_06	CDK6_07	CDK6_08	CDK6_09	CDK6_10
CDK7	n/a	CDK7_01	CDK7_02	CDK7_03	CDK7_04	CDK7_05	CDK7_06	CDK7_07	CDK7_08	CDK7_09	CDK7_10
CDK9	n/a	CDK9_01	CDK9_02	CDK9_03	CDK9_04	CDK9_05	CDK9_06	CDK9_07	CDK9_08	CDK9_09	CDK9_10
CDKN1A	n/a	CDKN1A_01	CDKN1A_02	CDKN1A_03	CDKN1A_04	CDKN1A_05	CDKN1A_06	CDKN1A_07	CDKN1A_08	CDKN1A_09	CDKN1A_10
CDKN1B	n/a	CDKN1B_01	CDKN1B_02	CDKN1B_03	CDKN1B_04	CDKN1B_05	CDKN1B_06	CDKN1B_07	CDKN1B_08	CDKN1B_09	CDKN1B_10
CDKN1C	n/a	CDKN1C_01	CDKN1C_02	CDKN1C_03	CDKN1C_04	CDKN1C_05	CDKN1C_06	CDKN1C_07	CDKN1C_08	CDKN1C_09	CDKN1C_10
CDKN2A	n/a	CDKN2A_01	CDKN2A_02	CDKN2A_03	CDKN2A_04	CDKN2A_05	CDKN2A_06	CDKN2A_07	CDKN2A_08	CDKN2A_09	CDKN2A_10
CDKN2B	n/a	CDKN2B_01	CDKN2B_02	CDKN2B_03	CDKN2B_04	CDKN2B_05	CDKN2B_06	CDKN2B_07	CDKN2B_08	CDKN2B_09	CDKN2B_10
CDKN2C	n/a	CDKN2C_01	CDKN2C_02	CDKN2C_03	CDKN2C_04	CDKN2C_05	CDKN2C_06	CDKN2C_07	CDKN2C_08	CDKN2C_09	CDKN2C_10
CDKN2D	n/a	CDKN2D_01	CDKN2D_02	CDKN2D_03	CDKN2D_04	CDKN2D_05	CDKN2D_06	CDKN2D_07	CDKN2D_08	CDKN2D_09	CDKN2D_10
CDKN3	n/a	CDKN3_01	CDKN3_02	CDKN3_03	CDKN3_04	CDKN3_05	CDKN3_06	CDKN3_07	CDKN3_08	CDKN3_09	CDKN3_10
CDT1	n/a	CDT1_01	CDT1_02	CDT1_03	CDT1_04	CDT1_05	CDT1_06	CDT1_07	CDT1_08	CDT1_09	CDT1_10
CDX1	n/a	CDX1_01	CDX1_02	CDX1_03	CDX1_04	CDX1_05	CDX1_06	CDX1_07	CDX1_08	CDX1_09	CDX1_10
CDX2	n/a	CDX2_01	CDX2_02	CDX2_03	CDX2_04	CDX2_05	CDX2_06	CDX2_07	CDX2_08	CDX2_09	CDX2_10
CDX4	n/a	CDX4_01	CDX4_02	CDX4_03	CDX4_04	CDX4_05	CDX4_06	CDX4_07	CDX4_08	CDX4_09	CDX4_10
CDY1	n/a	CDY1_01	CDY1_02	CDY1_03	CDY1_04	CDY1_05	CDY1_06	CDY1_07	CDY1_08	CDY1_09	CDY1_10
CDY2A	n/a	CDY2A_01	CDY2A_02	CDY2A_03	CDY2A_04	CDY2A_05	CDY2A_06	CDY2A_07	CDY2A_08	CDY2A_09	CDY2A_10
CDYL	n/a	CDYL_01	CDYL_02	CDYL_03	CDYL_04	CDYL_05	CDYL_06	CDYL_07	CDYL_08	CDYL_09	CDYL_10
CEBPA	n/a	CEBPA_01	CEBPA_02	CEBPA_03	CEBPA_04	CEBPA_05	CEBPA_06	CEBPA_07	CEBPA_08	CEBPA_09	CEBPA_10
CEBPB	n/a	CEBPB_01	CEBPB_02	CEBPB_03	CEBPB_04	CEBPB_05	CEBPB_06	CEBPB_07	CEBPB_08	CEBPB_09	CEBPB_10
CEBPD	n/a	CEBPD_01	CEBPD_02	CEBPD_03	CEBPD_04	CEBPD_05	CEBPD_06	CEBPD_07	CEBPD_08	CEBPD_09	CEBPD_10
CEBPE	n/a	CEBPE_01	CEBPE_02	CEBPE_03	CEBPE_04	CEBPE_05	CEBPE_06	CEBPE_07	CEBPE_08	CEBPE_09	CEBPE_10
CEBPG	n/a	CEBPG_01	CEBPG_02	CEBPG_03	CEBPG_04	CEBPG_05	CEBPG_06	CEBPG_07	CEBPG_08	CEBPG_09	CEBPG_10
CEBPZ	n/a	CEBPZ_01	CEBPZ_02	CEBPZ_03	CEBPZ_04	CEBPZ_05	CEBPZ_06	CEBPZ_07	CEBPZ_08	CEBPZ_09	CEBPZ_10
CENPB	n/a	CENPB_01	CENPB_02	CENPB_03	CENPB_04	CENPB_05	CENPB_06	CENPB_07	CENPB_08	CENPB_09	CENPB_10
CENPE	n/a	CENPE_01	CENPE_02	CENPE_03	CENPE_04	CENPE_05	CENPE_06	CENPE_07	CENPE_08	CENPE_09	CENPE_10
CENPT	n/a	CENPT_01	CENPT_02	CENPT_03	CENPT_04	CENPT_05	CENPT_06	CENPT_07	CENPT_08	CENPT_09	CENPT_10
CHD1	n/a	CHD1_01	CHD1_02	CHD1_03	CHD1_04	CHD1_05	CHD1_06	CHD1_07	CHD1_08	CHD1_09	CHD1_10
CHD2	n/a	CHD2_01	CHD2_02	CHD2_03	CHD2_04	CHD2_05	CHD2_06	CHD2_07	CHD2_08	CHD2_09	CHD2_10
CHD4	n/a	CHD4_01	CHD4_02	CHD4_03	CHD4_04	CHD4_05	CHD4_06	CHD4_07	CHD4_08	CHD4_09	CHD4_10
CHD6	n/a	CHD6_01	CHD6_02	CHD6_03	CHD6_04	CHD6_05	CHD6_06	CHD6_07	CHD6_08	CHD6_09	CHD6_10
CHD7	n/a	CHD7_01	CHD7_02	CHD7_03	CHD7_04	CHD7_05	CHD7_06	CHD7_07	CHD7_08	CHD7_09	CHD7_10
CHD8	n/a	CHD8_01	CHD8_02	CHD8_03	CHD8_04	CHD8_05	CHD8_06	CHD8_07	CHD8_08	CHD8_09	CHD8_10
CHD9	n/a	CHD9_01	CHD9_02	CHD9_03	CHD9_04	CHD9_05	CHD9_06	CHD9_07	CHD9_08	CHD9_09	CHD9_10
CHEK1	n/a	CHEK1_01	CHEK1_02	CHEK1_03	CHEK1_04	CHEK1_05	CHEK1_06	CHEK1_07	CHEK1_08	CHEK1_09	CHEK1_10
CHEK2	n/a	CHEK2_01	CHEK2_02	CHEK2_03	CHEK2_04	CHEK2_05	CHEK2_06	CHEK2_07	CHEK2_08	CHEK2_09	CHEK2_10
CHRAC1	n/a	CHRAC1_01	CHRAC1_02	CHRAC1_03	CHRAC1_04	CHRAC1_05	CHRAC1_06	CHRAC1_07	CHRAC1_08	CHRAC1_09	CHRAC1_10
CHURC1	n/a	CHURC1_01	CHURC1_02	CHURC1_03	CHURC1_04	CHURC1_05	CHURC1_06	CHURC1_07	CHURC1_08	CHURC1_09	CHURC1_10
CIC	n/a	CIC_01	CIC_02	CIC_03	CIC_04	CIC_05	CIC_06	CIC_07	CIC_08	CIC_09	CIC_10
CIITA	n/a	CIITA_01	CIITA_02	CIITA_03	CIITA_04	CIITA_05	CIITA_06	CIITA_07	CIITA_08	CIITA_09	CIITA_10
CIR1	n/a	CIR1_01	CIR1_02	CIR1_03	CIR1_04	CIR1_05	CIR1_06	CIR1_07	CIR1_08	CIR1_09	CIR1_10
CIT	n/a	CIT_01	CIT_02	CIT_03	CIT_04	CIT_05	CIT_06	CIT_07	CIT_08	CIT_09	CIT_10
CITED1	n/a	CITED1_01	CITED1_02	CITED1_03	CITED1_04	CITED1_05	CITED1_06	CITED1_07	CITED1_08	CITED1_09	CITED1_10
CITED2	n/a	CITED2_01	CITED2_02	CITED2_03	CITED2_04	CITED2_05	CITED2_06	CITED2_07	CITED2_08	CITED2_09	CITED2_10
CITED4	n/a	CITED4_01	CITED4_02	CITED4_03	CITED4_04	CITED4_05	CITED4_06	CITED4_07	CITED4_08	CITED4_09	CITED4_10
CIZ1	n/a	CIZ1_01	CIZ1_02	CIZ1_03	CIZ1_04	CIZ1_05	CIZ1_06	CIZ1_07	CIZ1_08	CIZ1_09	CIZ1_10
CLOCK	n/a	CLOCK_01	CLOCK_02	CLOCK_03	CLOCK_04	CLOCK_05	CLOCK_06	CLOCK_07	CLOCK_08	CLOCK_09	CLOCK_10
CLSPN	n/a	CLSPN_01	CLSPN_02	CLSPN_03	CLSPN_04	CLSPN_05	CLSPN_06	CLSPN_07	CLSPN_08	CLSPN_09	CLSPN_10
CNBP	n/a	CNBP_01	CNBP_02	CNBP_03	CNBP_04	CNBP_05	CNBP_06	CNBP_07	CNBP_08	CNBP_09	CNBP_10
CNOT2	n/a	CNOT2_01	CNOT2_02	CNOT2_03	CNOT2_04	CNOT2_05	CNOT2_06	CNOT2_07	CNOT2_08	CNOT2_09	CNOT2_10
CNOT7	n/a	CNOT7_01	CNOT7_02	CNOT7_03	CNOT7_04	CNOT7_05	CNOT7_06	CNOT7_07	CNOT7_08	CNOT7_09	CNOT7_10
CNOT8	n/a	CNOT8_01	CNOT8_02	CNOT8_03	CNOT8_04	CNOT8_05	CNOT8_06	CNOT8_07	CNOT8_08	CNOT8_09	CNOT8_10
COPS2	n/a	COPS2_01	COPS2_02	COPS2_03	COPS2_04	COPS2_05	COPS2_06	COPS2_07	COPS2_08	COPS2_09	COPS2_10
COPS5	n/a	COPS5_01	COPS5_02	COPS5_03	COPS5_04	COPS5_05	COPS5_06	COPS5_07	COPS5_08	COPS5_09	COPS5_10
CRAMP1L	n/a	CRAMP1L_01	CRAMP1L_02	CRAMP1L_03	CRAMP1L_04	CRAMP1L_05	CRAMP1L_06	CRAMP1L_07	CRAMP1L_08	CRAMP1L_09	CRAMP1L_10
CREB1	n/a	CREB1_01	CREB1_02	CREB1_03	CREB1_04	CREB1_05	CREB1_06	CREB1_07	CREB1_08	CREB1_09	CREB1_10
CREB3	n/a	CREB3_01	CREB3_02	CREB3_03	CREB3_04	CREB3_05	CREB3_06	CREB3_07	CREB3_08	CREB3_09	CREB3_10
CREB3L1	n/a	CREB3L1_01	CREB3L1_02	CREB3L1_03	CREB3L1_04	CREB3L1_05	CREB3L1_06	CREB3L1_07	CREB3L1_08	CREB3L1_09	CREB3L1_10
CREB3L2	n/a	CREB3L2_01	CREB3L2_02	CREB3L2_03	CREB3L2_04	CREB3L2_05	CREB3L2_06	CREB3L2_07	CREB3L2_08	CREB3L2_09	CREB3L2_10
CREB3L3	n/a	CREB3L3_01	CREB3L3_02	CREB3L3_03	CREB3L3_04	CREB3L3_05	CREB3L3_06	CREB3L3_07	CREB3L3_08	CREB3L3_09	CREB3L3_10
CREB3L4	n/a	CREB3L4_01	CREB3L4_02	CREB3L4_03	CREB3L4_04	CREB3L4_05	CREB3L4_06	CREB3L4_07	CREB3L4_08	CREB3L4_09	CREB3L4_10
CREB5	n/a	CREB5_01	CREB5_02	CREB5_03	CREB5_04	CREB5_05	CREB5_06	CREB5_07	CREB5_08	CREB5_09	CREB5_10
CREBBP	n/a	CREBBP_01	CREBBP_02	CREBBP_03	CREBBP_04	CREBBP_05	CREBBP_06	CREBBP_07	CREBBP_08	CREBBP_09	CREBBP_10
CREBL2	n/a	CREBL2_01	CREBL2_02	CREBL2_03	CREBL2_04	CREBL2_05	CREBL2_06	CREBL2_07	CREBL2_08	CREBL2_09	CREBL2_10
CREBRF	n/a	CREBRF_01	CREBRF_02	CREBRF_03	CREBRF_04	CREBRF_05	CREBRF_06	CREBRF_07	CREBRF_08	CREBRF_09	CREBRF_10
CREBZF	n/a	CREBZF_01	CREBZF_02	CREBZF_03	CREBZF_04	CREBZF_05	CREBZF_06	CREBZF_07	CREBZF_08	CREBZF_09	CREBZF_10
CREG1	n/a	CREG1_01	CREG1_02	CREG1_03	CREG1_04	CREG1_05	CREG1_06	CREG1_07	CREG1_08	CREG1_09	CREG1_10
CREM	n/a	CREM_01	CREM_02	CREM_03	CREM_04	CREM_05	CREM_06	CREM_07	CREM_08	CREM_09	CREM_10
CRTC1	n/a	CRTC1_01	CRTC1_02	CRTC1_03	CRTC1_04	CRTC1_05	CRTC1_06	CRTC1_07	CRTC1_08	CRTC1_09	CRTC1_10
CRX	n/a	CRX_01	CRX_02	CRX_03	CRX_04	CRX_05	CRX_06	CRX_07	CRX_08	CRX_09	CRX_10
CRY1	n/a	CRY1_01	CRY1_02	CRY1_03	CRY1_04	CRY1_05	CRY1_06	CRY1_07	CRY1_08	CRY1_09	CRY1_10
CRY2	n/a	CRY2_01	CRY2_02	CRY2_03	CRY2_04	CRY2_05	CRY2_06	CRY2_07	CRY2_08	CRY2_09	CRY2_10
CSDC2	n/a	CSDC2_01	CSDC2_02	CSDC2_03	CSDC2_04	CSDC2_05	CSDC2_06	CSDC2_07	CSDC2_08	CSDC2_09	CSDC2_10
CSDE1	n/a	CSDE1_01	CSDE1_02	CSDE1_03	CSDE1_04	CSDE1_05	CSDE1_06	CSDE1_07	CSDE1_08	CSDE1_09	CSDE1_10
CSRNP1	n/a	CSRNP1_01	CSRNP1_02	CSRNP1_03	CSRNP1_04	CSRNP1_05	CSRNP1_06	CSRNP1_07	CSRNP1_08	CSRNP1_09	CSRNP1_10
CTBP1	n/a	CTBP1_01	CTBP1_02	CTBP1_03	CTBP1_04	CTBP1_05	CTBP1_06	CTBP1_07	CTBP1_08	CTBP1_09	CTBP1_10
CTBP2	n/a	CTBP2_01	CTBP2_02	CTBP2_03	CTBP2_04	CTBP2_05	CTBP2_06	CTBP2_07	CTBP2_08	CTBP2_09	CTBP2_10
CTCF	n/a	CTCF_01	CTCF_02	CTCF_03	CTCF_04	CTCF_05	CTCF_06	CTCF_07	CTCF_08	CTCF_09	CTCF_10
CTCFL	n/a	CTCFL_01	CTCFL_02	CTCFL_03	CTCFL_04	CTCFL_05	CTCFL_06	CTCFL_07	CTCFL_08	CTCFL_09	CTCFL_10
CTNNB1	n/a	CTNNB1_01	CTNNB1_02	CTNNB1_03	CTNNB1_04	CTNNB1_05	CTNNB1_06	CTNNB1_07	CTNNB1_08	CTNNB1_09	CTNNB1_10
CTPS1	n/a	CTPS1_01	CTPS1_02	CTPS1_03	CTPS1_04	CTPS1_05	CTPS1_06	CTPS1_07	CTPS1_08	CTPS1_09	CTPS1_10
CTPS2	n/a	CTPS2_01	CTPS2_02	CTPS2_03	CTPS2_04	CTPS2_05	CTPS2_06	CTPS2_07	CTPS2_08	CTPS2_09	CTPS2_10
CUX1	n/a	CUX1_01	CUX1_02	CUX1_03	CUX1_04	CUX1_05	CUX1_06	CUX1_07	CUX1_08	CUX1_09	CUX1_10
CUX2	n/a	CUX2_01	CUX2_02	CUX2_03	CUX2_04	CUX2_05	CUX2_06	CUX2_07	CUX2_08	CUX2_09	CUX2_10
CXXC1	n/a	CXXC1_01	CXXC1_02	CXXC1_03	CXXC1_04	CXXC1_05	CXXC1_06	CXXC1_07	CXXC1_08	CXXC1_09	CXXC1_10
DACH1	n/a	DACH1_01	DACH1_02	DACH1_03	DACH1_04	DACH1_05	DACH1_06	DACH1_07	DACH1_08	DACH1_09	DACH1_10
DACH2	n/a	DACH2_01	DACH2_02	DACH2_03	DACH2_04	DACH2_05	DACH2_06	DACH2_07	DACH2_08	DACH2_09	DACH2_10
DAXX	n/a	DAXX_01	DAXX_02	DAXX_03	DAXX_04	DAXX_05	DAXX_06	DAXX_07	DAXX_08	DAXX_09	DAXX_10
DAZAP1	n/a	DAZAP1_01	DAZAP1_02	DAZAP1_03	DAZAP1_04	DAZAP1_05	DAZAP1_06	DAZAP1_07	DAZAP1_08	DAZAP1_09	DAZAP1_10
DBP	n/a	DBP_01	DBP_02	DBP_03	DBP_04	DBP_05	DBP_06	DBP_07	DBP_08	DBP_09	DBP_10
DBX2	n/a	DBX2_01	DBX2_02	DBX2_03	DBX2_04	DBX2_05	DBX2_06	DBX2_07	DBX2_08	DBX2_09	DBX2_10
DCC	n/a	DCC_01	DCC_02	DCC_03	DCC_04	DCC_05	DCC_06	DCC_07	DCC_08	DCC_09	DCC_10
DCK	n/a	DCK_01	DCK_02	DCK_03	DCK_04	DCK_05	DCK_06	DCK_07	DCK_08	DCK_09	DCK_10
DDIT3	n/a	DDIT3_01	DDIT3_02	DDIT3_03	DDIT3_04	DDIT3_05	DDIT3_06	DDIT3_07	DDIT3_08	DDIT3_09	DDIT3_10
DDX1	n/a	DDX1_01	DDX1_02	DDX1_03	DDX1_04	DDX1_05	DDX1_06	DDX1_07	DDX1_08	DDX1_09	DDX1_10
DDX10	n/a	DDX10_01	DDX10_02	DDX10_03	DDX10_04	DDX10_05	DDX10_06	DDX10_07	DDX10_08	DDX10_09	DDX10_10
DDX18	n/a	DDX18_01	DDX18_02	DDX18_03	DDX18_04	DDX18_05	DDX18_06	DDX18_07	DDX18_08	DDX18_09	DDX18_10
DDX20	n/a	DDX20_01	DDX20_02	DDX20_03	DDX20_04	DDX20_05	DDX20_06	DDX20_07	DDX20_08	DDX20_09	DDX20_10
DDX31	n/a	DDX31_01	DDX31_02	DDX31_03	DDX31_04	DDX31_05	DDX31_06	DDX31_07	DDX31_08	DDX31_09	DDX31_10
DDX39A	n/a	DDX39A_01	DDX39A_02	DDX39A_03	DDX39A_04	DDX39A_05	DDX39A_06	DDX39A_07	DDX39A_08	DDX39A_09	DDX39A_10
DDX5	n/a	DDX5_01	DDX5_02	DDX5_03	DDX5_04	DDX5_05	DDX5_06	DDX5_07	DDX5_08	DDX5_09	DDX5_10
DDX54	n/a	DDX54_01	DDX54_02	DDX54_03	DDX54_04	DDX54_05	DDX54_06	DDX54_07	DDX54_08	DDX54_09	DDX54_10
DDX55	n/a	DDX55_01	DDX55_02	DDX55_03	DDX55_04	DDX55_05	DDX55_06	DDX55_07	DDX55_08	DDX55_09	DDX55_10
DEAF1	n/a	DEAF1_01	DEAF1_02	DEAF1_03	DEAF1_04	DEAF1_05	DEAF1_06	DEAF1_07	DEAF1_08	DEAF1_09	DEAF1_10
DEK	n/a	DEK_01	DEK_02	DEK_03	DEK_04	DEK_05	DEK_06	DEK_07	DEK_08	DEK_09	DEK_10
DEPDC1	n/a	DEPDC1_01	DEPDC1_02	DEPDC1_03	DEPDC1_04	DEPDC1_05	DEPDC1_06	DEPDC1_07	DEPDC1_08	DEPDC1_09	DEPDC1_10
DHRS3	n/a	DHRS3_01	DHRS3_02	DHRS3_03	DHRS3_04	DHRS3_05	DHRS3_06	DHRS3_07	DHRS3_08	DHRS3_09	DHRS3_10
DHX37	n/a	DHX37_01	DHX37_02	DHX37_03	DHX37_04	DHX37_05	DHX37_06	DHX37_07	DHX37_08	DHX37_09	DHX37_10
DIMT1	n/a	DIMT1_01	DIMT1_02	DIMT1_03	DIMT1_04	DIMT1_05	DIMT1_06	DIMT1_07	DIMT1_08	DIMT1_09	DIMT1_10
DKC1	n/a	DKC1_01	DKC1_02	DKC1_03	DKC1_04	DKC1_05	DKC1_06	DKC1_07	DKC1_08	DKC1_09	DKC1_10
DLX1	n/a	DLX1_01	DLX1_02	DLX1_03	DLX1_04	DLX1_05	DLX1_06	DLX1_07	DLX1_08	DLX1_09	DLX1_10
DLX2	n/a	DLX2_01	DLX2_02	DLX2_03	DLX2_04	DLX2_05	DLX2_06	DLX2_07	DLX2_08	DLX2_09	DLX2_10
DLX3	n/a	DLX3_01	DLX3_02	DLX3_03	DLX3_04	DLX3_05	DLX3_06	DLX3_07	DLX3_08	DLX3_09	DLX3_10
DLX4	n/a	DLX4_01	DLX4_02	DLX4_03	DLX4_04	DLX4_05	DLX4_06	DLX4_07	DLX4_08	DLX4_09	DLX4_10
DLX5	n/a	DLX5_01	DLX5_02	DLX5_03	DLX5_04	DLX5_05	DLX5_06	DLX5_07	DLX5_08	DLX5_09	DLX5_10
DLX6	n/a	DLX6_01	DLX6_02	DLX6_03	DLX6_04	DLX6_05	DLX6_06	DLX6_07	DLX6_08	DLX6_09	DLX6_10
DMAP1	n/a	DMAP1_01	DMAP1_02	DMAP1_03	DMAP1_04	DMAP1_05	DMAP1_06	DMAP1_07	DMAP1_08	DMAP1_09	DMAP1_10
DMBX1	n/a	DMBX1_01	DMBX1_02	DMBX1_03	DMBX1_04	DMBX1_05	DMBX1_06	DMBX1_07	DMBX1_08	DMBX1_09	DMBX1_10
DMC1	n/a	DMC1_01	DMC1_02	DMC1_03	DMC1_04	DMC1_05	DMC1_06	DMC1_07	DMC1_08	DMC1_09	DMC1_10
DMRT1	n/a	DMRT1_01	DMRT1_02	DMRT1_03	DMRT1_04	DMRT1_05	DMRT1_06	DMRT1_07	DMRT1_08	DMRT1_09	DMRT1_10
DMRT2	n/a	DMRT2_01	DMRT2_02	DMRT2_03	DMRT2_04	DMRT2_05	DMRT2_06	DMRT2_07	DMRT2_08	DMRT2_09	DMRT2_10
DMRT3	n/a	DMRT3_01	DMRT3_02	DMRT3_03	DMRT3_04	DMRT3_05	DMRT3_06	DMRT3_07	DMRT3_08	DMRT3_09	DMRT3_10
DMRTA1	n/a	DMRTA1_01	DMRTA1_02	DMRTA1_03	DMRTA1_04	DMRTA1_05	DMRTA1_06	DMRTA1_07	DMRTA1_08	DMRTA1_09	DMRTA1_10
DMRTA2	n/a	DMRTA2_01	DMRTA2_02	DMRTA2_03	DMRTA2_04	DMRTA2_05	DMRTA2_06	DMRTA2_07	DMRTA2_08	DMRTA2_09	DMRTA2_10
DMRTB1	n/a	DMRTB1_01	DMRTB1_02	DMRTB1_03	DMRTB1_04	DMRTB1_05	DMRTB1_06	DMRTB1_07	DMRTB1_08	DMRTB1_09	DMRTB1_10
DMRTC2	n/a	DMRTC2_01	DMRTC2_02	DMRTC2_03	DMRTC2_04	DMRTC2_05	DMRTC2_06	DMRTC2_07	DMRTC2_08	DMRTC2_09	DMRTC2_10
DMTF1	n/a	DMTF1_01	DMTF1_02	DMTF1_03	DMTF1_04	DMTF1_05	DMTF1_06	DMTF1_07	DMTF1_08	DMTF1_09	DMTF1_10
DNAJB6	n/a	DNAJB6_01	DNAJB6_02	DNAJB6_03	DNAJB6_04	DNAJB6_05	DNAJB6_06	DNAJB6_07	DNAJB6_08	DNAJB6_09	DNAJB6_10
DNAJC1	n/a	DNAJC1_01	DNAJC1_02	DNAJC1_03	DNAJC1_04	DNAJC1_05	DNAJC1_06	DNAJC1_07	DNAJC1_08	DNAJC1_09	DNAJC1_10
DNAJC2	n/a	DNAJC2_01	DNAJC2_02	DNAJC2_03	DNAJC2_04	DNAJC2_05	DNAJC2_06	DNAJC2_07	DNAJC2_08	DNAJC2_09	DNAJC2_10
DNMT1	n/a	DNMT1_01	DNMT1_02	DNMT1_03	DNMT1_04	DNMT1_05	DNMT1_06	DNMT1_07	DNMT1_08	DNMT1_09	DNMT1_10
DNMT3A	n/a	DNMT3A_01	DNMT3A_02	DNMT3A_03	DNMT3A_04	DNMT3A_05	DNMT3A_06	DNMT3A_07	DNMT3A_08	DNMT3A_09	DNMT3A_10
DNMT3B	n/a	DNMT3B_01	DNMT3B_02	DNMT3B_03	DNMT3B_04	DNMT3B_05	DNMT3B_06	DNMT3B_07	DNMT3B_08	DNMT3B_09	DNMT3B_10
DNMT3L	n/a	DNMT3L_01	DNMT3L_02	DNMT3L_03	DNMT3L_04	DNMT3L_05	DNMT3L_06	DNMT3L_07	DNMT3L_08	DNMT3L_09	DNMT3L_10
DNTTIP1	n/a	DNTTIP1_01	DNTTIP1_02	DNTTIP1_03	DNTTIP1_04	DNTTIP1_05	DNTTIP1_06	DNTTIP1_07	DNTTIP1_08	DNTTIP1_09	DNTTIP1_10
DOT1L	n/a	DOT1L_01	DOT1L_02	DOT1L_03	DOT1L_04	DOT1L_05	DOT1L_06	DOT1L_07	DOT1L_08	DOT1L_09	DOT1L_10
DPF2	n/a	DPF2_01	DPF2_02	DPF2_03	DPF2_04	DPF2_05	DPF2_06	DPF2_07	DPF2_08	DPF2_09	DPF2_10
DPF3	n/a	DPF3_01	DPF3_02	DPF3_03	DPF3_04	DPF3_05	DPF3_06	DPF3_07	DPF3_08	DPF3_09	DPF3_10
DPH5	n/a	DPH5_01	DPH5_02	DPH5_03	DPH5_04	DPH5_05	DPH5_06	DPH5_07	DPH5_08	DPH5_09	DPH5_10
DPRX	n/a	DPRX_01	DPRX_02	DPRX_03	DPRX_04	DPRX_05	DPRX_06	DPRX_07	DPRX_08	DPRX_09	DPRX_10
DR1	n/a	DR1_01	DR1_02	DR1_03	DR1_04	DR1_05	DR1_06	DR1_07	DR1_08	DR1_09	DR1_10
DRAP1	n/a	DRAP1_01	DRAP1_02	DRAP1_03	DRAP1_04	DRAP1_05	DRAP1_06	DRAP1_07	DRAP1_08	DRAP1_09	DRAP1_10
DRGX	n/a	DRGX_01	DRGX_02	DRGX_03	DRGX_04	DRGX_05	DRGX_06	DRGX_07	DRGX_08	DRGX_09	DRGX_10
DTX1	n/a	DTX1_01	DTX1_02	DTX1_03	DTX1_04	DTX1_05	DTX1_06	DTX1_07	DTX1_08	DTX1_09	DTX1_10
DUS3L	n/a	DUS3L_01	DUS3L_02	DUS3L_03	DUS3L_04	DUS3L_05	DUS3L_06	DUS3L_07	DUS3L_08	DUS3L_09	DUS3L_10
DUT	n/a	DUT_01	DUT_02	DUT_03	DUT_04	DUT_05	DUT_06	DUT_07	DUT_08	DUT_09	DUT_10
DUXA	n/a	DUXA_01	DUXA_02	DUXA_03	DUXA_04	DUXA_05	DUXA_06	DUXA_07	DUXA_08	DUXA_09	DUXA_10
DYRK1B	n/a	DYRK1B_01	DYRK1B_02	DYRK1B_03	DYRK1B_04	DYRK1B_05	DYRK1B_06	DYRK1B_07	DYRK1B_08	DYRK1B_09	DYRK1B_10
DYRK4	n/a	DYRK4_01	DYRK4_02	DYRK4_03	DYRK4_04	DYRK4_05	DYRK4_06	DYRK4_07	DYRK4_08	DYRK4_09	DYRK4_10
DZIP1	n/a	DZIP1_01	DZIP1_02	DZIP1_03	DZIP1_04	DZIP1_05	DZIP1_06	DZIP1_07	DZIP1_08	DZIP1_09	DZIP1_10
DZIP1L	n/a	DZIP1L_01	DZIP1L_02	DZIP1L_03	DZIP1L_04	DZIP1L_05	DZIP1L_06	DZIP1L_07	DZIP1L_08	DZIP1L_09	DZIP1L_10
E2F1	n/a	E2F1_01	E2F1_02	E2F1_03	E2F1_04	E2F1_05	E2F1_06	E2F1_07	E2F1_08	E2F1_09	E2F1_10
E2F2	n/a	E2F2_01	E2F2_02	E2F2_03	E2F2_04	E2F2_05	E2F2_06	E2F2_07	E2F2_08	E2F2_09	E2F2_10
E2F3	n/a	E2F3_01	E2F3_02	E2F3_03	E2F3_04	E2F3_05	E2F3_06	E2F3_07	E2F3_08	E2F3_09	E2F3_10
E2F4	n/a	E2F4_01	E2F4_02	E2F4_03	E2F4_04	E2F4_05	E2F4_06	E2F4_07	E2F4_08	E2F4_09	E2F4_10
E2F5	n/a	E2F5_01	E2F5_02	E2F5_03	E2F5_04	E2F5_05	E2F5_06	E2F5_07	E2F5_08	E2F5_09	E2F5_10
E2F6	n/a	E2F6_01	E2F6_02	E2F6_03	E2F6_04	E2F6_05	E2F6_06	E2F6_07	E2F6_08	E2F6_09	E2F6_10
E2F7	n/a	E2F7_01	E2F7_02	E2F7_03	E2F7_04	E2F7_05	E2F7_06	E2F7_07	E2F7_08	E2F7_09	E2F7_10
E2F8	n/a	E2F8_01	E2F8_02	E2F8_03	E2F8_04	E2F8_05	E2F8_06	E2F8_07	E2F8_08	E2F8_09	E2F8_10
E4F1	n/a	E4F1_01	E4F1_02	E4F1_03	E4F1_04	E4F1_05	E4F1_06	E4F1_07	E4F1_08	E4F1_09	E4F1_10
EAF1	n/a	EAF1_01	EAF1_02	EAF1_03	EAF1_04	EAF1_05	EAF1_06	EAF1_07	EAF1_08	EAF1_09	EAF1_10
EAF2	n/a	EAF2_01	EAF2_02	EAF2_03	EAF2_04	EAF2_05	EAF2_06	EAF2_07	EAF2_08	EAF2_09	EAF2_10
EBF1	n/a	EBF1_01	EBF1_02	EBF1_03	EBF1_04	EBF1_05	EBF1_06	EBF1_07	EBF1_08	EBF1_09	EBF1_10
EBF3	n/a	EBF3_01	EBF3_02	EBF3_03	EBF3_04	EBF3_05	EBF3_06	EBF3_07	EBF3_08	EBF3_09	EBF3_10
EBF4	n/a	EBF4_01	EBF4_02	EBF4_03	EBF4_04	EBF4_05	EBF4_06	EBF4_07	EBF4_08	EBF4_09	EBF4_10
ECD	n/a	ECD_01	ECD_02	ECD_03	ECD_04	ECD_05	ECD_06	ECD_07	ECD_08	ECD_09	ECD_10
ECSIT	n/a	ECSIT_01	ECSIT_02	ECSIT_03	ECSIT_04	ECSIT_05	ECSIT_06	ECSIT_07	ECSIT_08	ECSIT_09	ECSIT_10
EDF1	n/a	EDF1_01	EDF1_02	EDF1_03	EDF1_04	EDF1_05	EDF1_06	EDF1_07	EDF1_08	EDF1_09	EDF1_10
EED	n/a	EED_01	EED_02	EED_03	EED_04	EED_05	EED_06	EED_07	EED_08	EED_09	EED_10
EGR1	n/a	EGR1_01	EGR1_02	EGR1_03	EGR1_04	EGR1_05	EGR1_06	EGR1_07	EGR1_08	EGR1_09	EGR1_10
EGR2	n/a	EGR2_01	EGR2_02	EGR2_03	EGR2_04	EGR2_05	EGR2_06	EGR2_07	EGR2_08	EGR2_09	EGR2_10
EGR3	n/a	EGR3_01	EGR3_02	EGR3_03	EGR3_04	EGR3_05	EGR3_06	EGR3_07	EGR3_08	EGR3_09	EGR3_10
EGR4	n/a	EGR4_01	EGR4_02	EGR4_03	EGR4_04	EGR4_05	EGR4_06	EGR4_07	EGR4_08	EGR4_09	EGR4_10
EHF	n/a	EHF_01	EHF_02	EHF_03	EHF_04	EHF_05	EHF_06	EHF_07	EHF_08	EHF_09	EHF_10
EHMT1	n/a	EHMT1_01	EHMT1_02	EHMT1_03	EHMT1_04	EHMT1_05	EHMT1_06	EHMT1_07	EHMT1_08	EHMT1_09	EHMT1_10
EHMT2	n/a	EHMT2_01	EHMT2_02	EHMT2_03	EHMT2_04	EHMT2_05	EHMT2_06	EHMT2_07	EHMT2_08	EHMT2_09	EHMT2_10
EID1	n/a	EID1_01	EID1_02	EID1_03	EID1_04	EID1_05	EID1_06	EID1_07	EID1_08	EID1_09	EID1_10
EIF3B	n/a	EIF3B_01	EIF3B_02	EIF3B_03	EIF3B_04	EIF3B_05	EIF3B_06	EIF3B_07	EIF3B_08	EIF3B_09	EIF3B_10
EIF3E	n/a	EIF3E_01	EIF3E_02	EIF3E_03	EIF3E_04	EIF3E_05	EIF3E_06	EIF3E_07	EIF3E_08	EIF3E_09	EIF3E_10
ELF1	n/a	ELF1_01	ELF1_02	ELF1_03	ELF1_04	ELF1_05	ELF1_06	ELF1_07	ELF1_08	ELF1_09	ELF1_10
ELF2	n/a	ELF2_01	ELF2_02	ELF2_03	ELF2_04	ELF2_05	ELF2_06	ELF2_07	ELF2_08	ELF2_09	ELF2_10
ELF3	n/a	ELF3_01	ELF3_02	ELF3_03	ELF3_04	ELF3_05	ELF3_06	ELF3_07	ELF3_08	ELF3_09	ELF3_10
ELF4	n/a	ELF4_01	ELF4_02	ELF4_03	ELF4_04	ELF4_05	ELF4_06	ELF4_07	ELF4_08	ELF4_09	ELF4_10
ELF5	n/a	ELF5_01	ELF5_02	ELF5_03	ELF5_04	ELF5_05	ELF5_06	ELF5_07	ELF5_08	ELF5_09	ELF5_10
ELK1	n/a	ELK1_01	ELK1_02	ELK1_03	ELK1_04	ELK1_05	ELK1_06	ELK1_07	ELK1_08	ELK1_09	ELK1_10
ELK3	n/a	ELK3_01	ELK3_02	ELK3_03	ELK3_04	ELK3_05	ELK3_06	ELK3_07	ELK3_08	ELK3_09	ELK3_10
ELK4	n/a	ELK4_01	ELK4_02	ELK4_03	ELK4_04	ELK4_05	ELK4_06	ELK4_07	ELK4_08	ELK4_09	ELK4_10
ELL	n/a	ELL_01	ELL_02	ELL_03	ELL_04	ELL_05	ELL_06	ELL_07	ELL_08	ELL_09	ELL_10
ELL2	n/a	ELL2_01	ELL2_02	ELL2_03	ELL2_04	ELL2_05	ELL2_06	ELL2_07	ELL2_08	ELL2_09	ELL2_10
ELL3	n/a	ELL3_01	ELL3_02	ELL3_03	ELL3_04	ELL3_05	ELL3_06	ELL3_07	ELL3_08	ELL3_09	ELL3_10
ELMSAN1	n/a	ELMSAN1_01	ELMSAN1_02	ELMSAN1_03	ELMSAN1_04	ELMSAN1_05	ELMSAN1_06	ELMSAN1_07	ELMSAN1_08	ELMSAN1_09	ELMSAN1_10
ELOF1	n/a	ELOF1_01	ELOF1_02	ELOF1_03	ELOF1_04	ELOF1_05	ELOF1_06	ELOF1_07	ELOF1_08	ELOF1_09	ELOF1_10
ELP2	n/a	ELP2_01	ELP2_02	ELP2_03	ELP2_04	ELP2_05	ELP2_06	ELP2_07	ELP2_08	ELP2_09	ELP2_10
EMX1	n/a	EMX1_01	EMX1_02	EMX1_03	EMX1_04	EMX1_05	EMX1_06	EMX1_07	EMX1_08	EMX1_09	EMX1_10
EMX2	n/a	EMX2_01	EMX2_02	EMX2_03	EMX2_04	EMX2_05	EMX2_06	EMX2_07	EMX2_08	EMX2_09	EMX2_10
EN1	n/a	EN1_01	EN1_02	EN1_03	EN1_04	EN1_05	EN1_06	EN1_07	EN1_08	EN1_09	EN1_10
EN2	n/a	EN2_01	EN2_02	EN2_03	EN2_04	EN2_05	EN2_06	EN2_07	EN2_08	EN2_09	EN2_10
ENO1	n/a	ENO1_01	ENO1_02	ENO1_03	ENO1_04	ENO1_05	ENO1_06	ENO1_07	ENO1_08	ENO1_09	ENO1_10
EOMES	n/a	EOMES_01	EOMES_02	EOMES_03	EOMES_04	EOMES_05	EOMES_06	EOMES_07	EOMES_08	EOMES_09	EOMES_10
EP300	n/a	EP300_01	EP300_02	EP300_03	EP300_04	EP300_05	EP300_06	EP300_07	EP300_08	EP300_09	EP300_10
EP400	n/a	EP400_01	EP400_02	EP400_03	EP400_04	EP400_05	EP400_06	EP400_07	EP400_08	EP400_09	EP400_10
EPAS1	n/a	EPAS1_01	EPAS1_02	EPAS1_03	EPAS1_04	EPAS1_05	EPAS1_06	EPAS1_07	EPAS1_08	EPAS1_09	EPAS1_10
EPC1	n/a	EPC1_01	EPC1_02	EPC1_03	EPC1_04	EPC1_05	EPC1_06	EPC1_07	EPC1_08	EPC1_09	EPC1_10
ERCC6	n/a	ERCC6_01	ERCC6_02	ERCC6_03	ERCC6_04	ERCC6_05	ERCC6_06	ERCC6_07	ERCC6_08	ERCC6_09	ERCC6_10
ERF	n/a	ERF_01	ERF_02	ERF_03	ERF_04	ERF_05	ERF_06	ERF_07	ERF_08	ERF_09	ERF_10
ERG	n/a	ERG_01	ERG_02	ERG_03	ERG_04	ERG_05	ERG_06	ERG_07	ERG_08	ERG_09	ERG_10
ESPL1	n/a	ESPL1_01	ESPL1_02	ESPL1_03	ESPL1_04	ESPL1_05	ESPL1_06	ESPL1_07	ESPL1_08	ESPL1_09	ESPL1_10
ESR1	n/a	ESR1_01	ESR1_02	ESR1_03	ESR1_04	ESR1_05	ESR1_06	ESR1_07	ESR1_08	ESR1_09	ESR1_10
ESR2	n/a	ESR2_01	ESR2_02	ESR2_03	ESR2_04	ESR2_05	ESR2_06	ESR2_07	ESR2_08	ESR2_09	ESR2_10
ESRRA	n/a	ESRRA_01	ESRRA_02	ESRRA_03	ESRRA_04	ESRRA_05	ESRRA_06	ESRRA_07	ESRRA_08	ESRRA_09	ESRRA_10
ESRRB	n/a	ESRRB_01	ESRRB_02	ESRRB_03	ESRRB_04	ESRRB_05	ESRRB_06	ESRRB_07	ESRRB_08	ESRRB_09	ESRRB_10
ESRRG	n/a	ESRRG_01	ESRRG_02	ESRRG_03	ESRRG_04	ESRRG_05	ESRRG_06	ESRRG_07	ESRRG_08	ESRRG_09	ESRRG_10
ESX1	n/a	ESX1_01	ESX1_02	ESX1_03	ESX1_04	ESX1_05	ESX1_06	ESX1_07	ESX1_08	ESX1_09	ESX1_10
ESYT1	n/a	ESYT1_01	ESYT1_02	ESYT1_03	ESYT1_04	ESYT1_05	ESYT1_06	ESYT1_07	ESYT1_08	ESYT1_09	ESYT1_10
ETS1	n/a	ETS1_01	ETS1_02	ETS1_03	ETS1_04	ETS1_05	ETS1_06	ETS1_07	ETS1_08	ETS1_09	ETS1_10
ETS2	n/a	ETS2_01	ETS2_02	ETS2_03	ETS2_04	ETS2_05	ETS2_06	ETS2_07	ETS2_08	ETS2_09	ETS2_10
ETV1	n/a	ETV1_01	ETV1_02	ETV1_03	ETV1_04	ETV1_05	ETV1_06	ETV1_07	ETV1_08	ETV1_09	ETV1_10
ETV2	n/a	ETV2_01	ETV2_02	ETV2_03	ETV2_04	ETV2_05	ETV2_06	ETV2_07	ETV2_08	ETV2_09	ETV2_10
ETV3	n/a	ETV3_01	ETV3_02	ETV3_03	ETV3_04	ETV3_05	ETV3_06	ETV3_07	ETV3_08	ETV3_09	ETV3_10
ETV3L	n/a	ETV3L_01	ETV3L_02	ETV3L_03	ETV3L_04	ETV3L_05	ETV3L_06	ETV3L_07	ETV3L_08	ETV3L_09	ETV3L_10
ETV4	n/a	ETV4_01	ETV4_02	ETV4_03	ETV4_04	ETV4_05	ETV4_06	ETV4_07	ETV4_08	ETV4_09	ETV4_10
ETV5	n/a	ETV5_01	ETV5_02	ETV5_03	ETV5_04	ETV5_05	ETV5_06	ETV5_07	ETV5_08	ETV5_09	ETV5_10
ETV6	n/a	ETV6_01	ETV6_02	ETV6_03	ETV6_04	ETV6_05	ETV6_06	ETV6_07	ETV6_08	ETV6_09	ETV6_10
ETV7	n/a	ETV7_01	ETV7_02	ETV7_03	ETV7_04	ETV7_05	ETV7_06	ETV7_07	ETV7_08	ETV7_09	ETV7_10
EVX1	n/a	EVX1_01	EVX1_02	EVX1_03	EVX1_04	EVX1_05	EVX1_06	EVX1_07	EVX1_08	EVX1_09	EVX1_10
EVX2	n/a	EVX2_01	EVX2_02	EVX2_03	EVX2_04	EVX2_05	EVX2_06	EVX2_07	EVX2_08	EVX2_09	EVX2_10
EWSR1	n/a	EWSR1_01	EWSR1_02	EWSR1_03	EWSR1_04	EWSR1_05	EWSR1_06	EWSR1_07	EWSR1_08	EWSR1_09	EWSR1_10
EXOSC2	n/a	EXOSC2_01	EXOSC2_02	EXOSC2_03	EXOSC2_04	EXOSC2_05	EXOSC2_06	EXOSC2_07	EXOSC2_08	EXOSC2_09	EXOSC2_10
EXOSC5	n/a	EXOSC5_01	EXOSC5_02	EXOSC5_03	EXOSC5_04	EXOSC5_05	EXOSC5_06	EXOSC5_07	EXOSC5_08	EXOSC5_09	EXOSC5_10
EYA2	n/a	EYA2_01	EYA2_02	EYA2_03	EYA2_04	EYA2_05	EYA2_06	EYA2_07	EYA2_08	EYA2_09	EYA2_10
EZH1	n/a	EZH1_01	EZH1_02	EZH1_03	EZH1_04	EZH1_05	EZH1_06	EZH1_07	EZH1_08	EZH1_09	EZH1_10
EZH2	n/a	EZH2_01	EZH2_02	EZH2_03	EZH2_04	EZH2_05	EZH2_06	EZH2_07	EZH2_08	EZH2_09	EZH2_10
FAM170A	n/a	FAM170A_01	FAM170A_02	FAM170A_03	FAM170A_04	FAM170A_05	FAM170A_06	FAM170A_07	FAM170A_08	FAM170A_09	FAM170A_10
FAM171B	n/a	FAM171B_01	FAM171B_02	FAM171B_03	FAM171B_04	FAM171B_05	FAM171B_06	FAM171B_07	FAM171B_08	FAM171B_09	FAM171B_10
FAM43A	n/a	FAM43A_01	FAM43A_02	FAM43A_03	FAM43A_04	FAM43A_05	FAM43A_06	FAM43A_07	FAM43A_08	FAM43A_09	FAM43A_10
FANCD2	n/a	FANCD2_01	FANCD2_02	FANCD2_03	FANCD2_04	FANCD2_05	FANCD2_06	FANCD2_07	FANCD2_08	FANCD2_09	FANCD2_10
FANCI	n/a	FANCI_01	FANCI_02	FANCI_03	FANCI_04	FANCI_05	FANCI_06	FANCI_07	FANCI_08	FANCI_09	FANCI_10
FBL	n/a	FBL_01	FBL_02	FBL_03	FBL_04	FBL_05	FBL_06	FBL_07	FBL_08	FBL_09	FBL_10
FBXW7	n/a	FBXW7_01	FBXW7_02	FBXW7_03	FBXW7_04	FBXW7_05	FBXW7_06	FBXW7_07	FBXW7_08	FBXW7_09	FBXW7_10
FERD3L	n/a	FERD3L_01	FERD3L_02	FERD3L_03	FERD3L_04	FERD3L_05	FERD3L_06	FERD3L_07	FERD3L_08	FERD3L_09	FERD3L_10
FEV	n/a	FEV_01	FEV_02	FEV_03	FEV_04	FEV_05	FEV_06	FEV_07	FEV_08	FEV_09	FEV_10
FEZF1	n/a	FEZF1_01	FEZF1_02	FEZF1_03	FEZF1_04	FEZF1_05	FEZF1_06	FEZF1_07	FEZF1_08	FEZF1_09	FEZF1_10
FEZF2	n/a	FEZF2_01	FEZF2_02	FEZF2_03	FEZF2_04	FEZF2_05	FEZF2_06	FEZF2_07	FEZF2_08	FEZF2_09	FEZF2_10
FH	n/a	FH_01	FH_02	FH_03	FH_04	FH_05	FH_06	FH_07	FH_08	FH_09	FH_10
FHL5	n/a	FHL5_01	FHL5_02	FHL5_03	FHL5_04	FHL5_05	FHL5_06	FHL5_07	FHL5_08	FHL5_09	FHL5_10
FHOD1	n/a	FHOD1_01	FHOD1_02	FHOD1_03	FHOD1_04	FHOD1_05	FHOD1_06	FHOD1_07	FHOD1_08	FHOD1_09	FHOD1_10
FIGLA	n/a	FIGLA_01	FIGLA_02	FIGLA_03	FIGLA_04	FIGLA_05	FIGLA_06	FIGLA_07	FIGLA_08	FIGLA_09	FIGLA_10
FIZ1	n/a	FIZ1_01	FIZ1_02	FIZ1_03	FIZ1_04	FIZ1_05	FIZ1_06	FIZ1_07	FIZ1_08	FIZ1_09	FIZ1_10
FLI1	n/a	FLI1_01	FLI1_02	FLI1_03	FLI1_04	FLI1_05	FLI1_06	FLI1_07	FLI1_08	FLI1_09	FLI1_10
FLII	n/a	FLII_01	FLII_02	FLII_03	FLII_04	FLII_05	FLII_06	FLII_07	FLII_08	FLII_09	FLII_10
FOS	n/a	FOS_01	FOS_02	FOS_03	FOS_04	FOS_05	FOS_06	FOS_07	FOS_08	FOS_09	FOS_10
FOSB	n/a	FOSB_01	FOSB_02	FOSB_03	FOSB_04	FOSB_05	FOSB_06	FOSB_07	FOSB_08	FOSB_09	FOSB_10
FOSL1	n/a	FOSL1_01	FOSL1_02	FOSL1_03	FOSL1_04	FOSL1_05	FOSL1_06	FOSL1_07	FOSL1_08	FOSL1_09	FOSL1_10
FOSL2	n/a	FOSL2_01	FOSL2_02	FOSL2_03	FOSL2_04	FOSL2_05	FOSL2_06	FOSL2_07	FOSL2_08	FOSL2_09	FOSL2_10
FOXA1	n/a	FOXA1_01	FOXA1_02	FOXA1_03	FOXA1_04	FOXA1_05	FOXA1_06	FOXA1_07	FOXA1_08	FOXA1_09	FOXA1_10
FOXA2	n/a	FOXA2_01	FOXA2_02	FOXA2_03	FOXA2_04	FOXA2_05	FOXA2_06	FOXA2_07	FOXA2_08	FOXA2_09	FOXA2_10
FOXA3	n/a	FOXA3_01	FOXA3_02	FOXA3_03	FOXA3_04	FOXA3_05	FOXA3_06	FOXA3_07	FOXA3_08	FOXA3_09	FOXA3_10
FOXB1	n/a	FOXB1_01	FOXB1_02	FOXB1_03	FOXB1_04	FOXB1_05	FOXB1_06	FOXB1_07	FOXB1_08	FOXB1_09	FOXB1_10
FOXB2	n/a	FOXB2_01	FOXB2_02	FOXB2_03	FOXB2_04	FOXB2_05	FOXB2_06	FOXB2_07	FOXB2_08	FOXB2_09	FOXB2_10
FOXC1	n/a	FOXC1_01	FOXC1_02	FOXC1_03	FOXC1_04	FOXC1_05	FOXC1_06	FOXC1_07	FOXC1_08	FOXC1_09	FOXC1_10
FOXC2	n/a	FOXC2_01	FOXC2_02	FOXC2_03	FOXC2_04	FOXC2_05	FOXC2_06	FOXC2_07	FOXC2_08	FOXC2_09	FOXC2_10
FOXD1	n/a	FOXD1_01	FOXD1_02	FOXD1_03	FOXD1_04	FOXD1_05	FOXD1_06	FOXD1_07	FOXD1_08	FOXD1_09
FOXD2	n/a	FOXD2_01	FOXD2_02	FOXD2_03	FOXD2_04	FOXD2_05	FOXD2_06	FOXD2_07	FOXD2_08	FOXD2_09	FOXD2_10
FOXD3	n/a	FOXD3_01	FOXD3_02	FOXD3_03	FOXD3_04	FOXD3_05	FOXD3_06	FOXD3_07	FOXD3_08	FOXD3_09	FOXD3_10
FOXD4	n/a	FOXD4_01	FOXD4_02	FOXD4_03	FOXD4_04	FOXD4_05	FOXD4_06	FOXD4_07	FOXD4_08	FOXD4_09	FOXD4_10
FOXD4L1	n/a	FOXD4L1_01	FOXD4L1_02	FOXD4L1_03	FOXD4L1_04	FOXD4L1_05	FOXD4L1_06	FOXD4L1_07	FOXD4L1_08	FOXD4L1_09	FOXD4L1_10
FOXD4L2	n/a	FOXD4L2_01	FOXD4L2_02	FOXD4L2_03	FOXD4L2_04	FOXD4L2_05	FOXD4L2_06	FOXD4L2_07	FOXD4L2_08	FOXD4L2_09	FOXD4L2_10
FOXD4L3	n/a	FOXD4L3_01	FOXD4L3_02	FOXD4L3_03	FOXD4L3_04	FOXD4L3_05	FOXD4L3_06	FOXD4L3_07	FOXD4L3_08	FOXD4L3_09	FOXD4L3_10
FOXD4L5	n/a	FOXD4L5_01	FOXD4L5_02	FOXD4L5_03	FOXD4L5_04	FOXD4L5_05	FOXD4L5_06	FOXD4L5_07	FOXD4L5_08	FOXD4L5_09	FOXD4L5_10
FOXE1	n/a	FOXE1_01	FOXE1_02	FOXE1_03	FOXE1_04	FOXE1_05	FOXE1_06	FOXE1_07	FOXE1_08	FOXE1_09	FOXE1_10
FOXE3	n/a	FOXE3_01	FOXE3_02	FOXE3_03	FOXE3_04	FOXE3_05	FOXE3_06	FOXE3_07	FOXE3_08	FOXE3_09	FOXE3_10
FOXF1	n/a	FOXF1_01	FOXF1_02	FOXF1_03	FOXF1_04	FOXF1_05	FOXF1_06	FOXF1_07	FOXF1_08	FOXF1_09	FOXF1_10
FOXF2	n/a	FOXF2_01	FOXF2_02	FOXF2_03	FOXF2_04	FOXF2_05	FOXF2_06	FOXF2_07	FOXF2_08	FOXF2_09	FOXF2_10
FOXG1	n/a	FOXG1_01	FOXG1_02	FOXG1_03	FOXG1_04	FOXG1_05	FOXG1_06	FOXG1_07	FOXG1_08	FOXG1_09	FOXG1_10
FOXH1	n/a	FOXH1_01	FOXH1_02	FOXH1_03	FOXH1_04	FOXH1_05	FOXH1_06	FOXH1_07	FOXH1_08	FOXH1_09	FOXH1_10
FOXI1	n/a	FOXI1_01	FOXI1_02	FOXI1_03	FOXI1_04	FOXI1_05	FOXI1_06	FOXI1_07	FOXI1_08	FOXI1_09	FOXI1_10
FOXI2	n/a	FOXI2_01	FOXI2_02	FOXI2_03	FOXI2_04	FOXI2_05	FOXI2_06	FOXI2_07	FOXI2_08	FOXI2_09	FOXI2_10
FOXI3	n/a	FOXI3_01	FOXI3_02	FOXI3_03	FOXI3_04	FOXI3_05	FOXI3_06	FOXI3_07	FOXI3_08	FOXI3_09	FOXI3_10
FOXJ1	n/a	FOXJ1_01	FOXJ1_02	FOXJ1_03	FOXJ1_04	FOXJ1_05	FOXJ1_06	FOXJ1_07	FOXJ1_08	FOXJ1_09	FOXJ1_10
FOXJ2	n/a	FOXJ2_01	FOXJ2_02	FOXJ2_03	FOXJ2_04	FOXJ2_05	FOXJ2_06	FOXJ2_07	FOXJ2_08	FOXJ2_09	FOXJ2_10
FOXJ3	n/a	FOXJ3_01	FOXJ3_02	FOXJ3_03	FOXJ3_04	FOXJ3_05	FOXJ3_06	FOXJ3_07	FOXJ3_08	FOXJ3_09	FOXJ3_10
FOXK1	n/a	FOXK1_01	FOXK1_02	FOXK1_03	FOXK1_04	FOXK1_05	FOXK1_06	FOXK1_07	FOXK1_08	FOXK1_09	FOXK1_10
FOXK2	n/a	FOXK2_01	FOXK2_02	FOXK2_03	FOXK2_04	FOXK2_05	FOXK2_06	FOXK2_07	FOXK2_08	FOXK2_09	FOXK2_10
FOXL1	n/a	FOXL1_01	FOXL1_02	FOXL1_03	FOXL1_04	FOXL1_05	FOXL1_06	FOXL1_07	FOXL1_08	FOXL1_09	FOXL1_10
FOXL2	n/a	FOXL2_01	FOXL2_02	FOXL2_03	FOXL2_04	FOXL2_05	FOXL2_06	FOXL2_07	FOXL2_08	FOXL2_09	FOXL2_10
FOXM1	n/a	FOXM1_01	FOXM1_02	FOXM1_03	FOXM1_04	FOXM1_05	FOXM1_06	FOXM1_07	FOXM1_08	FOXM1_09	FOXM1_10
FOXN1	n/a	FOXN1_01	FOXN1_02	FOXN1_03	FOXN1_04	FOXN1_05	FOXN1_06	FOXN1_07	FOXN1_08	FOXN1_09	FOXN1_10
FOXN2	n/a	FOXN2_01	FOXN2_02	FOXN2_03	FOXN2_04	FOXN2_05	FOXN2_06	FOXN2_07	FOXN2_08	FOXN2_09	FOXN2_10
FOXN3	n/a	FOXN3_01	FOXN3_02	FOXN3_03	FOXN3_04	FOXN3_05	FOXN3_06	FOXN3_07	FOXN3_08	FOXN3_09	FOXN3_10
FOXN4	n/a	FOXN4_01	FOXN4_02	FOXN4_03	FOXN4_04	FOXN4_05	FOXN4_06	FOXN4_07	FOXN4_08	FOXN4_09	FOXN4_10
FOXO1	n/a	FOXO1_01	FOXO1_02	FOXO1_03	FOXO1_04	FOXO1_05	FOXO1_06	FOXO1_07	FOXO1_08	FOXO1_09	FOXO1_10
FOXO3	n/a	FOXO3_01	FOXO3_02	FOXO3_03	FOXO3_04	FOXO3_05	FOXO3_06	FOXO3_07	FOXO3_08	FOXO3_09	FOXO3_10
FOXO4	n/a	FOXO4_01	FOXO4_02	FOXO4_03	FOXO4_04	FOXO4_05	FOXO4_06	FOXO4_07	FOXO4_08	FOXO4_09	FOXO4_10
FOXP1	n/a	FOXP1_01	FOXP1_02	FOXP1_03	FOXP1_04	FOXP1_05	FOXP1_06	FOXP1_07	FOXP1_08	FOXP1_09	FOXP1_10
FOXP2	n/a	FOXP2_01	FOXP2_02	FOXP2_03	FOXP2_04	FOXP2_05	FOXP2_06	FOXP2_07	FOXP2_08	FOXP2_09	FOXP2_10
FOXP3	n/a	FOXP3_01	FOXP3_02	FOXP3_03	FOXP3_04	FOXP3_05	FOXP3_06	FOXP3_07	FOXP3_08	FOXP3_09	FOXP3_10
FOXP4	n/a	FOXP4_01	FOXP4_02	FOXP4_03	FOXP4_04	FOXP4_05	FOXP4_06	FOXP4_07	FOXP4_08	FOXP4_09	FOXP4_10
FOXQ1	n/a	FOXQ1_01	FOXQ1_02	FOXQ1_03	FOXQ1_04	FOXQ1_05	FOXQ1_06	FOXQ1_07	FOXQ1_08	FOXQ1_09	FOXQ1_10
FOXR1	n/a	FOXR1_01	FOXR1_02	FOXR1_03	FOXR1_04	FOXR1_05	FOXR1_06	FOXR1_07	FOXR1_08	FOXR1_09	FOXR1_10
FOXR2	n/a	FOXR2_01	FOXR2_02	FOXR2_03	FOXR2_04	FOXR2_05	FOXR2_06	FOXR2_07	FOXR2_08	FOXR2_09	FOXR2_10
FOXS1	n/a	FOXS1_01	FOXS1_02	FOXS1_03	FOXS1_04	FOXS1_05	FOXS1_06	FOXS1_07	FOXS1_08	FOXS1_09	FOXS1_10
FUBP1	n/a	FUBP1_01	FUBP1_02	FUBP1_03	FUBP1_04	FUBP1_05	FUBP1_06	FUBP1_07	FUBP1_08	FUBP1_09	FUBP1_10
FUBP3	n/a	FUBP3_01	FUBP3_02	FUBP3_03	FUBP3_04	FUBP3_05	FUBP3_06	FUBP3_07	FUBP3_08	FUBP3_09	FUBP3_10
FUS	n/a	FUS_01	FUS_02	FUS_03	FUS_04	FUS_05	FUS_06	FUS_07	FUS_08	FUS_09	FUS_10
FZR1	n/a	FZR1_01	FZR1_02	FZR1_03	FZR1_04	FZR1_05	FZR1_06	FZR1_07	FZR1_08	FZR1_09	FZR1_10
G2E3	n/a	G2E3_01	G2E3_02	G2E3_03	G2E3_04	G2E3_05	G2E3_06	G2E3_07	G2E3_08	G2E3_09	G2E3_10
G3BP1	n/a	G3BP1_01	G3BP1_02	G3BP1_03	G3BP1_04	G3BP1_05	G3BP1_06	G3BP1_07	G3BP1_08	G3BP1_09	G3BP1_10
GABPA	n/a	GABPA_01	GABPA_02	GABPA_03	GABPA_04	GABPA_05	GABPA_06	GABPA_07	GABPA_08	GABPA_09	GABPA_10
GABPB1	n/a	GABPB1_01	GABPB1_02	GABPB1_03	GABPB1_04	GABPB1_05	GABPB1_06	GABPB1_07	GABPB1_08	GABPB1_09	GABPB1_10
GABPB2	n/a	GABPB2_01	GABPB2_02	GABPB2_03	GABPB2_04	GABPB2_05	GABPB2_06	GABPB2_07	GABPB2_08	GABPB2_09	GABPB2_10
GAS7	n/a	GAS7_01	GAS7_02	GAS7_03	GAS7_04	GAS7_05	GAS7_06	GAS7_07	GAS7_08	GAS7_09	GAS7_10
GATA1	n/a	GATA1_01	GATA1_02	GATA1_03	GATA1_04	GATA1_05	GATA1_06	GATA1_07	GATA1_08	GATA1_09	GATA1_10
GATA2	n/a	GATA2_01	GATA2_02	GATA2_03	GATA2_04	GATA2_05	GATA2_06	GATA2_07	GATA2_08	GATA2_09	GATA2_10
GATA3	n/a	GATA3_01	GATA3_02	GATA3_03	GATA3_04	GATA3_05	GATA3_06	GATA3_07	GATA3_08	GATA3_09	GATA3_10
GATA4	n/a	GATA4_01	GATA4_02	GATA4_03	GATA4_04	GATA4_05	GATA4_06	GATA4_07	GATA4_08	GATA4_09	GATA4_10
GATA5	n/a	GATA5_01	GATA5_02	GATA5_03	GATA5_04	GATA5_05	GATA5_06	GATA5_07	GATA5_08	GATA5_09	GATA5_10
GATA6	n/a	GATA6_01	GATA6_02	GATA6_03	GATA6_04	GATA6_05	GATA6_06	GATA6_07	GATA6_08	GATA6_09	GATA6_10
GATAD1	n/a	GATAD1_01	GATAD1_02	GATAD1_03	GATAD1_04	GATAD1_05	GATAD1_06	GATAD1_07	GATAD1_08	GATAD1_09	GATAD1_10
GATAD2A	n/a	GATAD2A_01	GATAD2A_02	GATAD2A_03	GATAD2A_04	GATAD2A_05	GATAD2A_06	GATAD2A_07	GATAD2A_08	GATAD2A_09	GATAD2A_10
GATAD2B	n/a	GATAD2B_01	GATAD2B_02	GATAD2B_03	GATAD2B_04	GATAD2B_05	GATAD2B_06	GATAD2B_07	GATAD2B_08	GATAD2B_09	GATAD2B_10
GBX1	n/a	GBX1_01	GBX1_02	GBX1_03	GBX1_04	GBX1_05	GBX1_06	GBX1_07	GBX1_08	GBX1_09	GBX1_10
GBX2	n/a	GBX2_01	GBX2_02	GBX2_03	GBX2_04	GBX2_05	GBX2_06	GBX2_07	GBX2_08	GBX2_09	GBX2_10
GCFC2	n/a	GCFC2_01	GCFC2_02	GCFC2_03	GCFC2_04	GCFC2_05	GCFC2_06	GCFC2_07	GCFC2_08	GCFC2_09	GCFC2_10
GCM1	n/a	GCM1_01	GCM1_02	GCM1_03	GCM1_04	GCM1_05	GCM1_06	GCM1_07	GCM1_08	GCM1_09	GCM1_10
GCM2	n/a	GCM2_01	GCM2_02	GCM2_03	GCM2_04	GCM2_05	GCM2_06	GCM2_07	GCM2_08	GCM2_09	GCM2_10
GFI1	n/a	GFI1_01	GFI1_02	GFI1_03	GFI1_04	GFI1_05	GFI1_06	GFI1_07	GFI1_08	GFI1_09	GFI1_10
GFI1B	n/a	GFI1B_01	GFI1B_02	GFI1B_03	GFI1B_04	GFI1B_05	GFI1B_06	GFI1B_07	GFI1B_08	GFI1B_09	GFI1B_10
GINS4	n/a	GINS4_01	GINS4_02	GINS4_03	GINS4_04	GINS4_05	GINS4_06	GINS4_07	GINS4_08	GINS4_09	GINS4_10
GLI1	n/a	GLI1_01	GLI1_02	GLI1_03	GLI1_04	GLI1_05	GLI1_06	GLI1_07	GLI1_08	GLI1_09	GLI1_10
GLI2	n/a	GLI2_01	GLI2_02	GLI2_03	GLI2_04	GLI2_05	GLI2_06	GLI2_07	GLI2_08	GLI2_09	GLI2_10
GLI3	n/a	GLI3_01	GLI3_02	GLI3_03	GLI3_04	GLI3_05	GLI3_06	GLI3_07	GLI3_08	GLI3_09	GLI3_10
GLIS1	n/a	GLIS1_01	GLIS1_02	GLIS1_03	GLIS1_04	GLIS1_05	GLIS1_06	GLIS1_07	GLIS1_08	GLIS1_09	GLIS1_10
GLIS2	n/a	GLIS2_01	GLIS2_02	GLIS2_03	GLIS2_04	GLIS2_05	GLIS2_06	GLIS2_07	GLIS2_08	GLIS2_09	GLIS2_10
GLIS3	n/a	GLIS3_01	GLIS3_02	GLIS3_03	GLIS3_04	GLIS3_05	GLIS3_06	GLIS3_07	GLIS3_08	GLIS3_09	GLIS3_10
GLO1	n/a	GLO1_01	GLO1_02	GLO1_03	GLO1_04	GLO1_05	GLO1_06	GLO1_07	GLO1_08	GLO1_09	GLO1_10
GLTSCR2	n/a	GLTSCR2_01	GLTSCR2_02	GLTSCR2_03	GLTSCR2_04	GLTSCR2_05	GLTSCR2_06	GLTSCR2_07	GLTSCR2_08	GLTSCR2_09	GLTSCR2_10
GLYR1	n/a	GLYR1_01	GLYR1_02	GLYR1_03	GLYR1_04	GLYR1_05	GLYR1_06	GLYR1_07	GLYR1_08	GLYR1_09	GLYR1_10
GMEB1	n/a	GMEB1_01	GMEB1_02	GMEB1_03	GMEB1_04	GMEB1_05	GMEB1_06	GMEB1_07	GMEB1_08	GMEB1_09	GMEB1_10
GMEB2	n/a	GMEB2_01	GMEB2_02	GMEB2_03	GMEB2_04	GMEB2_05	GMEB2_06	GMEB2_07	GMEB2_08	GMEB2_09	GMEB2_10
GNL3L	n/a	GNL3L_01	GNL3L_02	GNL3L_03	GNL3L_04	GNL3L_05	GNL3L_06	GNL3L_07	GNL3L_08	GNL3L_09	GNL3L_10
GON4L	n/a	GON4L_01	GON4L_02	GON4L_03	GON4L_04	GON4L_05	GON4L_06	GON4L_07	GON4L_08	GON4L_09	GON4L_10
GPATCH4	n/a	GPATCH4_01	GPATCH4_02	GPATCH4_03	GPATCH4_04	GPATCH4_05	GPATCH4_06	GPATCH4_07	GPATCH4_08	GPATCH4_09	GPATCH4_10
GPBP1	n/a	GPBP1_01	GPBP1_02	GPBP1_03	GPBP1_04	GPBP1_05	GPBP1_06	GPBP1_07	GPBP1_08	GPBP1_09	GPBP1_10
GRHL1	n/a	GRHL1_01	GRHL1_02	GRHL1_03	GRHL1_04	GRHL1_05	GRHL1_06	GRHL1_07	GRHL1_08	GRHL1_09	GRHL1_10
GRHL2	n/a	GRHL2_01	GRHL2_02	GRHL2_03	GRHL2_04	GRHL2_05	GRHL2_06	GRHL2_07	GRHL2_08	GRHL2_09	GRHL2_10
GRHL3	n/a	GRHL3_01	GRHL3_02	GRHL3_03	GRHL3_04	GRHL3_05	GRHL3_06	GRHL3_07	GRHL3_08	GRHL3_09	GRHL3_10
GRWD1	n/a	GRWD1_01	GRWD1_02	GRWD1_03	GRWD1_04	GRWD1_05	GRWD1_06	GRWD1_07	GRWD1_08	GRWD1_09	GRWD1_10
GSC	n/a	GSC_01	GSC_02	GSC_03	GSC_04	GSC_05	GSC_06	GSC_07	GSC_08	GSC_09	GSC_10
GSC2	n/a	GSC2_01	GSC2_02	GSC2_03	GSC2_04	GSC2_05	GSC2_06	GSC2_07	GSC2_08	GSC2_09	GSC2_10
GSG2	n/a	GSG2_01	GSG2_02	GSG2_03	GSG2_04	GSG2_05	GSG2_06	GSG2_07	GSG2_08	GSG2_09	GSG2_10
GSX1	n/a	GSX1_01	GSX1_02	GSX1_03	GSX1_04	GSX1_05	GSX1_06	GSX1_07	GSX1_08	GSX1_09	GSX1_10
GSX2	n/a	GSX2_01	GSX2_02	GSX2_03	GSX2_04	GSX2_05	GSX2_06	GSX2_07	GSX2_08	GSX2_09	GSX2_10
GTF2A1	n/a	GTF2A1_01	GTF2A1_02	GTF2A1_03	GTF2A1_04	GTF2A1_05	GTF2A1_06	GTF2A1_07	GTF2A1_08	GTF2A1_09	GTF2A1_10
GTF2A1L	n/a	GTF2A1L_01	GTF2A1L_02	GTF2A1L_03	GTF2A1L_04	GTF2A1L_05	GTF2A1L_06	GTF2A1L_07	GTF2A1L_08	GTF2A1L_09	GTF2A1L_10
GTF2A2	n/a	GTF2A2_01	GTF2A2_02	GTF2A2_03	GTF2A2_04	GTF2A2_05	GTF2A2_06	GTF2A2_07	GTF2A2_08	GTF2A2_09	GTF2A2_10
GTF2B	n/a	GTF2B_01	GTF2B_02	GTF2B_03	GTF2B_04	GTF2B_05	GTF2B_06	GTF2B_07	GTF2B_08	GTF2B_09	GTF2B_10
GTF2E1	n/a	GTF2E1_01	GTF2E1_02	GTF2E1_03	GTF2E1_04	GTF2E1_05	GTF2E1_06	GTF2E1_07	GTF2E1_08	GTF2E1_09	GTF2E1_10
GTF2E2	n/a	GTF2E2_01	GTF2E2_02	GTF2E2_03	GTF2E2_04	GTF2E2_05	GTF2E2_06	GTF2E2_07	GTF2E2_08	GTF2E2_09	GTF2E2_10
GTF2F1	n/a	GTF2F1_01	GTF2F1_02	GTF2F1_03	GTF2F1_04	GTF2F1_05	GTF2F1_06	GTF2F1_07	GTF2F1_08	GTF2F1_09	GTF2F1_10
GTF2F2	n/a	GTF2F2_01	GTF2F2_02	GTF2F2_03	GTF2F2_04	GTF2F2_05	GTF2F2_06	GTF2F2_07	GTF2F2_08	GTF2F2_09	GTF2F2_10
GTF2H1	n/a	GTF2H1_01	GTF2H1_02	GTF2H1_03	GTF2H1_04	GTF2H1_05	GTF2H1_06	GTF2H1_07	GTF2H1_08	GTF2H1_09	GTF2H1_10
GTF2H2	n/a	GTF2H2_01	GTF2H2_02	GTF2H2_03	GTF2H2_04	GTF2H2_05	GTF2H2_06	GTF2H2_07	GTF2H2_08	GTF2H2_09	GTF2H2_10
GTF2H3	n/a	GTF2H3_01	GTF2H3_02	GTF2H3_03	GTF2H3_04	GTF2H3_05	GTF2H3_06	GTF2H3_07	GTF2H3_08	GTF2H3_09	GTF2H3_10
GTF2H4	n/a	GTF2H4_01	GTF2H4_02	GTF2H4_03	GTF2H4_04	GTF2H4_05	GTF2H4_06	GTF2H4_07	GTF2H4_08	GTF2H4_09	GTF2H4_10
GTF2I	n/a	GTF2I_01	GTF2I_02	GTF2I_03	GTF2I_04	GTF2I_05	GTF2I_06	GTF2I_07	GTF2I_08	GTF2I_09	GTF2I_10
GTF2IRD1	n/a	GTF2IRD1_01	GTF2IRD1_02	GTF2IRD1_03	GTF2IRD1_04	GTF2IRD1_05	GTF2IRD1_06	GTF2IRD1_07	GTF2IRD1_08	GTF2IRD1_09	GTF2IRD1_10
GTF2IRD2	n/a	GTF2IRD2_01	GTF2IRD2_02	GTF2IRD2_03	GTF2IRD2_04	GTF2IRD2_05	GTF2IRD2_06	GTF2IRD2_07	GTF2IRD2_08	GTF2IRD2_09	GTF2IRD2_10
GTF2IRD2B	n/a	GTF2IRD2B_01	GTF2IRD2B_02	GTF2IRD2B_03	GTF2IRD2B_04	GTF2IRD2B_05	GTF2IRD2B_06	GTF2IRD2B_07	GTF2IRD2B_08	GTF2IRD2B_09	GTF2IRD2B_10
GTF3A	n/a	GTF3A_01	GTF3A_02	GTF3A_03	GTF3A_04	GTF3A_05	GTF3A_06	GTF3A_07	GTF3A_08	GTF3A_09	GTF3A_10
GTF3C1	n/a	GTF3C1_01	GTF3C1_02	GTF3C1_03	GTF3C1_04	GTF3C1_05	GTF3C1_06	GTF3C1_07	GTF3C1_08	GTF3C1_09	GTF3C1_10
GTF3C2	n/a	GTF3C2_01	GTF3C2_02	GTF3C2_03	GTF3C2_04	GTF3C2_05	GTF3C2_06	GTF3C2_07	GTF3C2_08	GTF3C2_09	GTF3C2_10
GTF3C3	n/a	GTF3C3_01	GTF3C3_02	GTF3C3_03	GTF3C3_04	GTF3C3_05	GTF3C3_06	GTF3C3_07	GTF3C3_08	GTF3C3_09	GTF3C3_10
GTF3C4	n/a	GTF3C4_01	GTF3C4_02	GTF3C4_03	GTF3C4_04	GTF3C4_05	GTF3C4_06	GTF3C4_07	GTF3C4_08	GTF3C4_09	GTF3C4_10
GTF3C5	n/a	GTF3C5_01	GTF3C5_02	GTF3C5_03	GTF3C5_04	GTF3C5_05	GTF3C5_06	GTF3C5_07	GTF3C5_08	GTF3C5_09	GTF3C5_10
GTPBP4	n/a	GTPBP4_01	GTPBP4_02	GTPBP4_03	GTPBP4_04	GTPBP4_05	GTPBP4_06	GTPBP4_07	GTPBP4_08	GTPBP4_09	GTPBP4_10
GULP1	n/a	GULP1_01	GULP1_02	GULP1_03	GULP1_04	GULP1_05	GULP1_06	GULP1_07	GULP1_08	GULP1_09	GULP1_10
GZF1	n/a	GZF1_01	GZF1_02	GZF1_03	GZF1_04	GZF1_05	GZF1_06	GZF1_07	GZF1_08	GZF1_09	GZF1_10
H1F0	n/a	H1F0_01	H1F0_02	H1F0_03	H1F0_04	H1F0_05	H1F0_06	H1F0_07	H1F0_08	H1F0_09	H1F0_10
H1FOO	n/a	H1FOO_01	H1FOO_02	H1FOO_03	H1FOO_04	H1FOO_05	H1FOO_06	H1FOO_07	H1FOO_08	H1FOO_09	H1FOO_10
H1FX	n/a	H1FX_01	H1FX_02	H1FX_03	H1FX_04	H1FX_05	H1FX_06	H1FX_07	H1FX_08	H1FX_09	H1FX_10
H2AFV	n/a	H2AFV_01	H2AFV_02	H2AFV_03	H2AFV_04	H2AFV_05	H2AFV_06	H2AFV_07	H2AFV_08	H2AFV_09	H2AFV_10
H3F3B	n/a	H3F3B_01	H3F3B_02	H3F3B_03	H3F3B_04	H3F3B_05	H3F3B_06	H3F3B_07	H3F3B_08	H3F3B_09	H3F3B_10
HAND1	n/a	HAND1_01	HAND1_02	HAND1_03	HAND1_04	HAND1_05	HAND1_06	HAND1_07	HAND1_08	HAND1_09	HAND1_10
HAND2	n/a	HAND2_01	HAND2_02	HAND2_03	HAND2_04	HAND2_05	HAND2_06	HAND2_07	HAND2_08	HAND2_09	HAND2_10
HBP1	n/a	HBP1_01	HBP1_02	HBP1_03	HBP1_04	HBP1_05	HBP1_06	HBP1_07	HBP1_08	HBP1_09	HBP1_10
HCFC1	n/a	HCFC1_01	HCFC1_02	HCFC1_03	HCFC1_04	HCFC1_05	HCFC1_06	HCFC1_07	HCFC1_08	HCFC1_09	HCFC1_10
HCFC2	n/a	HCFC2_01	HCFC2_02	HCFC2_03	HCFC2_04	HCFC2_05	HCFC2_06	HCFC2_07	HCFC2_08	HCFC2_09	HCFC2_10
HCLS1	n/a	HCLS1_01	HCLS1_02	HCLS1_03	HCLS1_04	HCLS1_05	HCLS1_06	HCLS1_07	HCLS1_08	HCLS1_09	HCLS1_10
HDAC5	n/a	HDAC5_01	HDAC5_02	HDAC5_03	HDAC5_04	HDAC5_05	HDAC5_06	HDAC5_07	HDAC5_08	HDAC5_09	HDAC5_10
HDX	n/a	HDX_01	HDX_02	HDX_03	HDX_04	HDX_05	HDX_06	HDX_07	HDX_08	HDX_09	HDX_10
HEATR1	n/a	HEATR1_01	HEATR1_02	HEATR1_03	HEATR1_04	HEATR1_05	HEATR1_06	HEATR1_07	HEATR1_08	HEATR1_09	HEATR1_10
HELT	n/a	HELT_01	HELT_02	HELT_03	HELT_04	HELT_05	HELT_06	HELT_07	HELT_08	HELT_09	HELT_10
HELZ	n/a	HELZ_01	HELZ_02	HELZ_03	HELZ_04	HELZ_05	HELZ_06	HELZ_07	HELZ_08	HELZ_09	HELZ_10
HELZ2	n/a	HELZ2_01	HELZ2_02	HELZ2_03	HELZ2_04	HELZ2_05	HELZ2_06	HELZ2_07	HELZ2_08	HELZ2_09	HELZ2_10
HES1	n/a	HES1_01	HES1_02	HES1_03	HES1_04	HES1_05	HES1_06	HES1_07	HES1_08	HES1_09	HES1_10
HES2	n/a	HES2_01	HES2_02	HES2_03	HES2_04	HES2_05	HES2_06	HES2_07	HES2_08	HES2_09	HES2_10
HES3	n/a	HES3_01	HES3_02	HES3_03	HES3_04	HES3_05	HES3_06	HES3_07	HES3_08	HES3_09	HES3_10
HES4	n/a	HES4_01	HES4_02	HES4_03	HES4_04	HES4_05	HES4_06	HES4_07	HES4_08	HES4_09	HES4_10
HES5	n/a	HES5_01	HES5_02	HES5_03	HES5_04	HES5_05	HES5_06	HES5_07	HES5_08	HES5_09	HES5_10
HES6	n/a	HES6_01	HES6_02	HES6_03	HES6_04	HES6_05	HES6_06	HES6_07	HES6_08	HES6_09	HES6_10
HES7	n/a	HES7_01	HES7_02	HES7_03	HES7_04	HES7_05	HES7_06	HES7_07	HES7_08	HES7_09	HES7_10
HESX1	n/a	HESX1_01	HESX1_02	HESX1_03	HESX1_04	HESX1_05	HESX1_06	HESX1_07	HESX1_08	HESX1_09	HESX1_10
HEXA	n/a	HEXA_01	HEXA_02	HEXA_03	HEXA_04	HEXA_05	HEXA_06	HEXA_07	HEXA_08	HEXA_09	HEXA_10
HEXIM1	n/a	HEXIM1_01	HEXIM1_02	HEXIM1_03	HEXIM1_04	HEXIM1_05	HEXIM1_06	HEXIM1_07	HEXIM1_08	HEXIM1_09	HEXIM1_10
HEXIM2	n/a	HEXIM2_01	HEXIM2_02	HEXIM2_03	HEXIM2_04	HEXIM2_05	HEXIM2_06	HEXIM2_07	HEXIM2_08	HEXIM2_09	HEXIM2_10
HEY1	n/a	HEY1_01	HEY1_02	HEY1_03	HEY1_04	HEY1_05	HEY1_06	HEY1_07	HEY1_08	HEY1_09	HEY1_10
HEY2	n/a	HEY2_01	HEY2_02	HEY2_03	HEY2_04	HEY2_05	HEY2_06	HEY2_07	HEY2_08	HEY2_09	HEY2_10
HEYL	n/a	HEYL_01	HEYL_02	HEYL_03	HEYL_04	HEYL_05	HEYL_06	HEYL_07	HEYL_08	HEYL_09	HEYL_10
HHEX	n/a	HHEX_01	HHEX_02	HHEX_03	HHEX_04	HHEX_05	HHEX_06	HHEX_07	HHEX_08	HHEX_09	HHEX_10
HIC1	n/a	HIC1_01	HIC1_02	HIC1_03	HIC1_04	HIC1_05	HIC1_06	HIC1_07	HIC1_08	HIC1_09	HIC1_10
HIC2	n/a	HIC2_01	HIC2_02	HIC2_03	HIC2_04	HIC2_05	HIC2_06	HIC2_07	HIC2_08	HIC2_09	HIC2_10
HIF1A	n/a	HIF1A_01	HIF1A_02	HIF1A_03	HIF1A_04	HIF1A_05	HIF1A_06	HIF1A_07	HIF1A_08	HIF1A_09	HIF1A_10
HIF3A	n/a	HIF3A_01	HIF3A_02	HIF3A_03	HIF3A_04	HIF3A_05	HIF3A_06	HIF3A_07	HIF3A_08	HIF3A_09	HIF3A_10
HINFP	n/a	HINFP_01	HINFP_02	HINFP_03	HINFP_04	HINFP_05	HINFP_06	HINFP_07	HINFP_08	HINFP_09	HINFP_10
HIPK1	n/a	HIPK1_01	HIPK1_02	HIPK1_03	HIPK1_04	HIPK1_05	HIPK1_06	HIPK1_07	HIPK1_08	HIPK1_09	HIPK1_10
HIPK2	n/a	HIPK2_01	HIPK2_02	HIPK2_03	HIPK2_04	HIPK2_05	HIPK2_06	HIPK2_07	HIPK2_08	HIPK2_09	HIPK2_10
HIPK3	n/a	HIPK3_01	HIPK3_02	HIPK3_03	HIPK3_04	HIPK3_05	HIPK3_06	HIPK3_07	HIPK3_08	HIPK3_09	HIPK3_10
HIRA	n/a	HIRA_01	HIRA_02	HIRA_03	HIRA_04	HIRA_05	HIRA_06	HIRA_07	HIRA_08	HIRA_09	HIRA_10
HIST1H1A	n/a	HIST1H1A_01	HIST1H1A_02	HIST1H1A_03	HIST1H1A_04	HIST1H1A_05	HIST1H1A_06	HIST1H1A_07	HIST1H1A_08	HIST1H1A_09	HIST1H1A_10
HIST1H1B	n/a	HIST1H1B_01	HIST1H1B_02	HIST1H1B_03	HIST1H1B_04	HIST1H1B_05	HIST1H1B_06	HIST1H1B_07	HIST1H1B_08	HIST1H1B_09	HIST1H1B_10
HIST1H1C	n/a	HIST1H1C_01	HIST1H1C_02	HIST1H1C_03	HIST1H1C_04	HIST1H1C_05	HIST1H1C_06	HIST1H1C_07	HIST1H1C_08	HIST1H1C_09	HIST1H1C_10
HIST1H1D	n/a	HIST1H1D_01	HIST1H1D_02	HIST1H1D_03	HIST1H1D_04	HIST1H1D_05	HIST1H1D_06	HIST1H1D_07	HIST1H1D_08	HIST1H1D_09	HIST1H1D_10
HIST1H1E	n/a	HIST1H1E_01	HIST1H1E_02	HIST1H1E_03	HIST1H1E_04	HIST1H1E_05	HIST1H1E_06	HIST1H1E_07	HIST1H1E_08	HIST1H1E_09	HIST1H1E_10
HIST1H1T	n/a	HIST1H1T_01	HIST1H1T_02	HIST1H1T_03	HIST1H1T_04	HIST1H1T_05	HIST1H1T_06	HIST1H1T_07	HIST1H1T_08	HIST1H1T_09	HIST1H1T_10
HIVEP1	n/a	HIVEP1_01	HIVEP1_02	HIVEP1_03	HIVEP1_04	HIVEP1_05	HIVEP1_06	HIVEP1_07	HIVEP1_08	HIVEP1_09	HIVEP1_10
HIVEP2	n/a	HIVEP2_01	HIVEP2_02	HIVEP2_03	HIVEP2_04	HIVEP2_05	HIVEP2_06	HIVEP2_07	HIVEP2_08	HIVEP2_09	HIVEP2_10
HIVEP3	n/a	HIVEP3_01	HIVEP3_02	HIVEP3_03	HIVEP3_04	HIVEP3_05	HIVEP3_06	HIVEP3_07	HIVEP3_08	HIVEP3_09	HIVEP3_10
HKR1	n/a	HKR1_01	HKR1_02	HKR1_03	HKR1_04	HKR1_05	HKR1_06	HKR1_07	HKR1_08	HKR1_09	HKR1_10
HLF	n/a	HLF_01	HLF_02	HLF_03	HLF_04	HLF_05	HLF_06	HLF_07	HLF_08	HLF_09	HLF_10
HLTF	n/a	HLTF_01	HLTF_02	HLTF_03	HLTF_04	HLTF_05	HLTF_06	HLTF_07	HLTF_08	HLTF_09	HLTF_10
HLX	n/a	HLX_01	HLX_02	HLX_03	HLX_04	HLX_05	HLX_06	HLX_07	HLX_08	HLX_09	HLX_10
HMBOX1	n/a	HMBOX1_01	HMBOX1_02	HMBOX1_03	HMBOX1_04	HMBOX1_05	HMBOX1_06	HMBOX1_07	HMBOX1_08	HMBOX1_09	HMBOX1_10
HMG20A	n/a	HMG20A_01	HMG20A_02	HMG20A_03	HMG20A_04	HMG20A_05	HMG20A_06	HMG20A_07	HMG20A_08	HMG20A_09	HMG20A_10
HMG20B	n/a	HMG20B_01	HMG20B_02	HMG20B_03	HMG20B_04	HMG20B_05	HMG20B_06	HMG20B_07	HMG20B_08	HMG20B_09	HMG20B_10
HMGA1	n/a	HMGA1_01	HMGA1_02	HMGA1_03	HMGA1_04	HMGA1_05	HMGA1_06	HMGA1_07	HMGA1_08	HMGA1_09	HMGA1_10
HMGA2	n/a	HMGA2_01	HMGA2_02	HMGA2_03	HMGA2_04	HMGA2_05	HMGA2_06	HMGA2_07	HMGA2_08	HMGA2_09	HMGA2_10
HMGB1	n/a	HMGB1_01	HMGB1_02	HMGB1_03	HMGB1_04	HMGB1_05	HMGB1_06	HMGB1_07	HMGB1_08	HMGB1_09	HMGB1_10
HMGB2	n/a	HMGB2_01	HMGB2_02	HMGB2_03	HMGB2_04	HMGB2_05	HMGB2_06	HMGB2_07	HMGB2_08	HMGB2_09	HMGB2_10
HMGB3	n/a	HMGB3_01	HMGB3_02	HMGB3_03	HMGB3_04	HMGB3_05	HMGB3_06	HMGB3_07	HMGB3_08	HMGB3_09	HMGB3_10
HMGB4	n/a	HMGB4_01	HMGB4_02	HMGB4_03	HMGB4_04	HMGB4_05	HMGB4_06	HMGB4_07	HMGB4_08	HMGB4_09	HMGB4_10
HMGN1	n/a	HMGN1_01	HMGN1_02	HMGN1_03	HMGN1_04	HMGN1_05	HMGN1_06	HMGN1_07	HMGN1_08	HMGN1_09	HMGN1_10
HMGN5	n/a	HMGN5_01	HMGN5_02	HMGN5_03	HMGN5_04	HMGN5_05	HMGN5_06	HMGN5_07	HMGN5_08	HMGN5_09	HMGN5_10
HMGXB3	n/a	HMGXB3_01	HMGXB3_02	HMGXB3_03	HMGXB3_04	HMGXB3_05	HMGXB3_06	HMGXB3_07	HMGXB3_08	HMGXB3_09	HMGXB3_10
HMGXB4	n/a	HMGXB4_01	HMGXB4_02	HMGXB4_03	HMGXB4_04	HMGXB4_05	HMGXB4_06	HMGXB4_07	HMGXB4_08	HMGXB4_09	HMGXB4_10
HMX1	n/a	HMX1_01	HMX1_02	HMX1_03	HMX1_04	HMX1_05	HMX1_06	HMX1_07	HMX1_08	HMX1_09	HMX1_10
HMX2	n/a	HMX2_01	HMX2_02	HMX2_03	HMX2_04	HMX2_05	HMX2_06	HMX2_07	HMX2_08	HMX2_09	HMX2_10
HMX3	n/a	HMX3_01	HMX3_02	HMX3_03	HMX3_04	HMX3_05	HMX3_06	HMX3_07	HMX3_08	HMX3_09	HMX3_10
HNF1A	n/a	HNF1A_01	HNF1A_02	HNF1A_03	HNF1A_04	HNF1A_05	HNF1A_06	HNF1A_07	HNF1A_08	HNF1A_09	HNF1A_10
HNF1B	n/a	HNF1B_01	HNF1B_02	HNF1B_03	HNF1B_04	HNF1B_05	HNF1B_06	HNF1B_07	HNF1B_08	HNF1B_09	HNF1B_10
HNF4A	n/a	HNF4A_01	HNF4A_02	HNF4A_03	HNF4A_04	HNF4A_05	HNF4A_06	HNF4A_07	HNF4A_08	HNF4A_09	HNF4A_10
HNF4G	n/a	HNF4G_01	HNF4G_02	HNF4G_03	HNF4G_04	HNF4G_05	HNF4G_06	HNF4G_07	HNF4G_08	HNF4G_09	HNF4G_10
HNRNPD	n/a	HNRNPD_01	HNRNPD_02	HNRNPD_03	HNRNPD_04	HNRNPD_05	HNRNPD_06	HNRNPD_07	HNRNPD_08	HNRNPD_09	HNRNPD_10
HOMEZ	n/a	HOMEZ_01	HOMEZ_02	HOMEZ_03	HOMEZ_04	HOMEZ_05	HOMEZ_06	HOMEZ_07	HOMEZ_08	HOMEZ_09	HOMEZ_10
HOPX	n/a	HOPX_01	HOPX_02	HOPX_03	HOPX_04	HOPX_05	HOPX_06	HOPX_07	HOPX_08	HOPX_09	HOPX_10
HOXA1	n/a	HOXA1_01	HOXA1_02	HOXA1_03	HOXA1_04	HOXA1_05	HOXA1_06	HOXA1_07	HOXA1_08	HOXA1_09	HOXA1_10
HOXA10	n/a	HOXA10_01	HOXA10_02	HOXA10_03	HOXA10_04	HOXA10_05	HOXA10_06	HOXA10_07	HOXA10_08	HOXA10_09	HOXA10_10
HOXA11	n/a	HOXA11_01	HOXA11_02	HOXA11_03	HOXA11_04	HOXA11_05	HOXA11_06	HOXA11_07	HOXA11_08	HOXA11_09	HOXA11_10
HOXA13	n/a	HOXA13_01	HOXA13_02	HOXA13_03	HOXA13_04	HOXA13_05	HOXA13_06	HOXA13_07	HOXA13_08	HOXA13_09	HOXA13_10
HOXA2	n/a	HOXA2_01	HOXA2_02	HOXA2_03	HOXA2_04	HOXA2_05	HOXA2_06	HOXA2_07	HOXA2_08	HOXA2_09	HOXA2_10
HOXA3	n/a	HOXA3_01	HOXA3_02	HOXA3_03	HOXA3_04	HOXA3_05	HOXA3_06	HOXA3_07	HOXA3_08	HOXA3_09	HOXA3_10
HOXA4	n/a	HOXA4_01	HOXA4_02	HOXA4_03	HOXA4_04	HOXA4_05	HOXA4_06	HOXA4_07	HOXA4_08	HOXA4_09	HOXA4_10
HOXA5	n/a	HOXA5_01	HOXA5_02	HOXA5_03	HOXA5_04	HOXA5_05	HOXA5_06	HOXA5_07	HOXA5_08	HOXA5_09	HOXA5_10
HOXA6	n/a	HOXA6_01	HOXA6_02	HOXA6_03	HOXA6_04	HOXA6_05	HOXA6_06	HOXA6_07	HOXA6_08	HOXA6_09	HOXA6_10
HOXA7	n/a	HOXA7_01	HOXA7_02	HOXA7_03	HOXA7_04	HOXA7_05	HOXA7_06	HOXA7_07	HOXA7_08	HOXA7_09	HOXA7_10
HOXA9	n/a	HOXA9_01	HOXA9_02	HOXA9_03	HOXA9_04	HOXA9_05	HOXA9_06	HOXA9_07	HOXA9_08	HOXA9_09	HOXA9_10
HOXB1	n/a	HOXB1_01	HOXB1_02	HOXB1_03	HOXB1_04	HOXB1_05	HOXB1_06	HOXB1_07	HOXB1_08	HOXB1_09	HOXB1_10
HOXB13	n/a	HOXB13_01	HOXB13_02	HOXB13_03	HOXB13_04	HOXB13_05	HOXB13_06	HOXB13_07	HOXB13_08	HOXB13_09	HOXB13_10
HOXB2	n/a	HOXB2_01	HOXB2_02	HOXB2_03	HOXB2_04	HOXB2_05	HOXB2_06	HOXB2_07	HOXB2_08	HOXB2_09	HOXB2_10
HOXB3	n/a	HOXB3_01	HOXB3_02	HOXB3_03	HOXB3_04	HOXB3_05	HOXB3_06	HOXB3_07	HOXB3_08	HOXB3_09	HOXB3_10
HOXB4	n/a	HOXB4_01	HOXB4_02	HOXB4_03	HOXB4_04	HOXB4_05	HOXB4_06	HOXB4_07	HOXB4_08	HOXB4_09	HOXB4_10
HOXB5	n/a	HOXB5_01	HOXB5_02	HOXB5_03	HOXB5_04	HOXB5_05	HOXB5_06	HOXB5_07	HOXB5_08	HOXB5_09	HOXB5_10
HOXB6	n/a	HOXB6_01	HOXB6_02	HOXB6_03	HOXB6_04	HOXB6_05	HOXB6_06	HOXB6_07	HOXB6_08	HOXB6_09	HOXB6_10
HOXB7	n/a	HOXB7_01	HOXB7_02	HOXB7_03	HOXB7_04	HOXB7_05	HOXB7_06	HOXB7_07	HOXB7_08	HOXB7_09	HOXB7_10
HOXB8	n/a	HOXB8_01	HOXB8_02	HOXB8_03	HOXB8_04	HOXB8_05	HOXB8_06	HOXB8_07	HOXB8_08	HOXB8_09	HOXB8_10
HOXB9	n/a	HOXB9_01	HOXB9_02	HOXB9_03	HOXB9_04	HOXB9_05	HOXB9_06	HOXB9_07	HOXB9_08	HOXB9_09	HOXB9_10
HOXC10	n/a	HOXC10_01	HOXC10_02	HOXC10_03	HOXC10_04	HOXC10_05	HOXC10_06	HOXC10_07	HOXC10_08	HOXC10_09	HOXC10_10
HOXC11	n/a	HOXC11_01	HOXC11_02	HOXC11_03	HOXC11_04	HOXC11_05	HOXC11_06	HOXC11_07	HOXC11_08	HOXC11_09	HOXC11_10
HOXC12	n/a	HOXC12_01	HOXC12_02	HOXC12_03	HOXC12_04	HOXC12_05	HOXC12_06	HOXC12_07	HOXC12_08	HOXC12_09	HOXC12_10
HOXC13	n/a	HOXC13_01	HOXC13_02	HOXC13_03	HOXC13_04	HOXC13_05	HOXC13_06	HOXC13_07	HOXC13_08	HOXC13_09	HOXC13_10
HOXC4	n/a	HOXC4_01	HOXC4_02	HOXC4_03	HOXC4_04	HOXC4_05	HOXC4_06	HOXC4_07	HOXC4_08	HOXC4_09	HOXC4_10
HOXC5	n/a	HOXC5_01	HOXC5_02	HOXC5_03	HOXC5_04	HOXC5_05	HOXC5_06	HOXC5_07	HOXC5_08	HOXC5_09	HOXC5_10
HOXC6	n/a	HOXC6_01	HOXC6_02	HOXC6_03	HOXC6_04	HOXC6_05	HOXC6_06	HOXC6_07	HOXC6_08	HOXC6_09	HOXC6_10
HOXC8	n/a	HOXC8_01	HOXC8_02	HOXC8_03	HOXC8_04	HOXC8_05	HOXC8_06	HOXC8_07	HOXC8_08	HOXC8_09	HOXC8_10
HOXC9	n/a	HOXC9_01	HOXC9_02	HOXC9_03	HOXC9_04	HOXC9_05	HOXC9_06	HOXC9_07	HOXC9_08	HOXC9_09	HOXC9_10
HOXD1	n/a	HOXD1_01	HOXD1_02	HOXD1_03	HOXD1_04	HOXD1_05	HOXD1_06	HOXD1_07	HOXD1_08	HOXD1_09	HOXD1_10
HOXD10	n/a	HOXD10_01	HOXD10_02	HOXD10_03	HOXD10_04	HOXD10_05	HOXD10_06	HOXD10_07	HOXD10_08	HOXD10_09	HOXD10_10
HOXD11	n/a	HOXD11_01	HOXD11_02	HOXD11_03	HOXD11_04	HOXD11_05	HOXD11_06	HOXD11_07	HOXD11_08	HOXD11_09	HOXD11_10
HOXD12	n/a	HOXD12_01	HOXD12_02	HOXD12_03	HOXD12_04	HOXD12_05	HOXD12_06	HOXD12_07	HOXD12_08	HOXD12_09	HOXD12_10
HOXD13	n/a	HOXD13_01	HOXD13_02	HOXD13_03	HOXD13_04	HOXD13_05	HOXD13_06	HOXD13_07	HOXD13_08	HOXD13_09	HOXD13_10
HOXD3	n/a	HOXD3_01	HOXD3_02	HOXD3_03	HOXD3_04	HOXD3_05	HOXD3_06	HOXD3_07	HOXD3_08	HOXD3_09	HOXD3_10
HOXD4	n/a	HOXD4_01	HOXD4_02	HOXD4_03	HOXD4_04	HOXD4_05	HOXD4_06	HOXD4_07	HOXD4_08	HOXD4_09	HOXD4_10
HOXD8	n/a	HOXD8_01	HOXD8_02	HOXD8_03	HOXD8_04	HOXD8_05	HOXD8_06	HOXD8_07	HOXD8_08	HOXD8_09	HOXD8_10
HOXD9	n/a	HOXD9_01	HOXD9_02	HOXD9_03	HOXD9_04	HOXD9_05	HOXD9_06	HOXD9_07	HOXD9_08	HOXD9_09	HOXD9_10
HP1BP3	n/a	HP1BP3_01	HP1BP3_02	HP1BP3_03	HP1BP3_04	HP1BP3_05	HP1BP3_06	HP1BP3_07	HP1BP3_08	HP1BP3_09	HP1BP3_10
HR	n/a	HR_01	HR_02	HR_03	HR_04	HR_05	HR_06	HR_07	HR_08	HR_09	HR_10
HRAS	n/a	HRAS_01	HRAS_02	HRAS_03	HRAS_04	HRAS_05	HRAS_06	HRAS_07	HRAS_08	HRAS_09	HRAS_10
HSBP1	n/a	HSBP1_01	HSBP1_02	HSBP1_03	HSBP1_04	HSBP1_05	HSBP1_06	HSBP1_07	HSBP1_08	HSBP1_09	HSBP1_10
HSF1	n/a	HSF1_01	HSF1_02	HSF1_03	HSF1_04	HSF1_05	HSF1_06	HSF1_07	HSF1_08	HSF1_09	HSF1_10
HSF2	n/a	HSF2_01	HSF2_02	HSF2_03	HSF2_04	HSF2_05	HSF2_06	HSF2_07	HSF2_08	HSF2_09	HSF2_10
HSF4	n/a	HSF4_01	HSF4_02	HSF4_03	HSF4_04	HSF4_05	HSF4_06	HSF4_07	HSF4_08	HSF4_09	HSF4_10
HSF5	n/a	HSF5_01	HSF5_02	HSF5_03	HSF5_04	HSF5_05	HSF5_06	HSF5_07	HSF5_08	HSF5_09	HSF5_10
HSFX1	n/a	HSFX1_01	HSFX1_02	HSFX1_03	HSFX1_04	HSFX1_05	HSFX1_06	HSFX1_07	HSFX1_08	HSFX1_09	HSFX1_10
HSFY1	n/a	HSFY1_01	HSFY1_02	HSFY1_03	HSFY1_04	HSFY1_05	HSFY1_06	HSFY1_07	HSFY1_08	HSFY1_09	HSFY1_10
HSPE1	n/a	HSPE1_01	HSPE1_02	HSPE1_03	HSPE1_04	HSPE1_05	HSPE1_06	HSPE1_07	HSPE1_08	HSPE1_09
HTATIP2	n/a	HTATIP2_01	HTATIP2_02	HTATIP2_03	HTATIP2_04	HTATIP2_05	HTATIP2_06	HTATIP2_07	HTATIP2_08	HTATIP2_09	HTATIP2_10
HTATSF1	n/a	HTATSF1_01	HTATSF1_02	HTATSF1_03	HTATSF1_04	HTATSF1_05	HTATSF1_06	HTATSF1_07	HTATSF1_08	HTATSF1_09	HTATSF1_10
HTT	n/a	HTT_01	HTT_02	HTT_03	HTT_04	HTT_05	HTT_06	HTT_07	HTT_08	HTT_09	HTT_10
HUWE1	n/a	HUWE1_01	HUWE1_02	HUWE1_03	HUWE1_04	HUWE1_05	HUWE1_06	HUWE1_07	HUWE1_08	HUWE1_09	HUWE1_10
ID1	n/a	ID1_01	ID1_02	ID1_03	ID1_04	ID1_05	ID1_06	ID1_07	ID1_08	ID1_09	ID1_10
ID2	n/a	ID2_01	ID2_02	ID2_03	ID2_04	ID2_05	ID2_06	ID2_07	ID2_08	ID2_09	ID2_10
ID3	n/a	ID3_01	ID3_02	ID3_03	ID3_04	ID3_05	ID3_06	ID3_07	ID3_08	ID3_09	ID3_10
ID4	n/a	ID4_01	ID4_02	ID4_03	ID4_04	ID4_05	ID4_06	ID4_07	ID4_08	ID4_09	ID4_10
IDH1	n/a	IDH1_01	IDH1_02	IDH1_03	IDH1_04	IDH1_05	IDH1_06	IDH1_07	IDH1_08	IDH1_09	IDH1_10
IDH2	n/a	IDH2_01	IDH2_02	IDH2_03	IDH2_04	IDH2_05	IDH2_06	IDH2_07	IDH2_08	IDH2_09	IDH2_10
IFI16	n/a	IFI16_01	IFI16_02	IFI16_03	IFI16_04	IFI16_05	IFI16_06	IFI16_07	IFI16_08	IFI16_09	IFI16_10
IGHMBP2	n/a	IGHMBP2_01	IGHMBP2_02	IGHMBP2_03	IGHMBP2_04	IGHMBP2_05	IGHMBP2_06	IGHMBP2_07	IGHMBP2_08	IGHMBP2_09	IGHMBP2_10
IKZF1	n/a	IKZF1_01	IKZF1_02	IKZF1_03	IKZF1_04	IKZF1_05	IKZF1_06	IKZF1_07	IKZF1_08	IKZF1_09	IKZF1_10
IKZF2	n/a	IKZF2_01	IKZF2_02	IKZF2_03	IKZF2_04	IKZF2_05	IKZF2_06	IKZF2_07	IKZF2_08	IKZF2_09	IKZF2_10
IKZF3	n/a	IKZF3_01	IKZF3_02	IKZF3_03	IKZF3_04	IKZF3_05	IKZF3_06	IKZF3_07	IKZF3_08	IKZF3_09	IKZF3_10
IKZF4	n/a	IKZF4_01	IKZF4_02	IKZF4_03	IKZF4_04	IKZF4_05	IKZF4_06	IKZF4_07	IKZF4_08	IKZF4_09	IKZF4_10
IKZF5	n/a	IKZF5_01	IKZF5_02	IKZF5_03	IKZF5_04	IKZF5_05	IKZF5_06	IKZF5_07	IKZF5_08	IKZF5_09	IKZF5_10
ILF2	n/a	ILF2_01	ILF2_02	ILF2_03	ILF2_04	ILF2_05	ILF2_06	ILF2_07	ILF2_08	ILF2_09	ILF2_10
ILF3	n/a	ILF3_01	ILF3_02	ILF3_03	ILF3_04	ILF3_05	ILF3_06	ILF3_07	ILF3_08	ILF3_09	ILF3_10
IMP4	n/a	IMP4_01	IMP4_02	IMP4_03	IMP4_04	IMP4_05	IMP4_06	IMP4_07	IMP4_08	IMP4_09	IMP4_10
INCENP	n/a	INCENP_01	INCENP_02	INCENP_03	INCENP_04	INCENP_05	INCENP_06	INCENP_07	INCENP_08	INCENP_09	INCENP_10
ING1	n/a	ING1_01	ING1_02	ING1_03	ING1_04	ING1_05	ING1_06	ING1_07	ING1_08	ING1_09	ING1_10
ING2	n/a	ING2_01	ING2_02	ING2_03	ING2_04	ING2_05	ING2_06	ING2_07	ING2_08	ING2_09	ING2_10
INSM1	n/a	INSM1_01	INSM1_02	INSM1_03	INSM1_04	INSM1_05	INSM1_06	INSM1_07	INSM1_08	INSM1_09	INSM1_10
INSM2	n/a	INSM2_01	INSM2_02	INSM2_03	INSM2_04	INSM2_05	INSM2_06	INSM2_07	INSM2_08	INSM2_09	INSM2_10
IP6K1	n/a	IP6K1_01	IP6K1_02	IP6K1_03	IP6K1_04	IP6K1_05	IP6K1_06	IP6K1_07	IP6K1_08	IP6K1_09	IP6K1_10
IRF1	n/a	IRF1_01	IRF1_02	IRF1_03	IRF1_04	IRF1_05	IRF1_06	IRF1_07	IRF1_08	IRF1_09	IRF1_10
IRF2	n/a	IRF2_01	IRF2_02	IRF2_03	IRF2_04	IRF2_05	IRF2_06	IRF2_07	IRF2_08	IRF2_09	IRF2_10
IRF2BP1	n/a	IRF2BP1_01	IRF2BP1_02	IRF2BP1_03	IRF2BP1_04	IRF2BP1_05	IRF2BP1_06	IRF2BP1_07	IRF2BP1_08	IRF2BP1_09	IRF2BP1_10
IRF2BP2	n/a	IRF2BP2_01	IRF2BP2_02	IRF2BP2_03	IRF2BP2_04	IRF2BP2_05	IRF2BP2_06	IRF2BP2_07	IRF2BP2_08	IRF2BP2_09	IRF2BP2_10
IRF3	n/a	IRF3_01	IRF3_02	IRF3_03	IRF3_04	IRF3_05	IRF3_06	IRF3_07	IRF3_08	IRF3_09	IRF3_10
IRF4	n/a	IRF4_01	IRF4_02	IRF4_03	IRF4_04	IRF4_05	IRF4_06	IRF4_07	IRF4_08	IRF4_09	IRF4_10
IRF5	n/a	IRF5_01	IRF5_02	IRF5_03	IRF5_04	IRF5_05	IRF5_06	IRF5_07	IRF5_08	IRF5_09	IRF5_10
IRF6	n/a	IRF6_01	IRF6_02	IRF6_03	IRF6_04	IRF6_05	IRF6_06	IRF6_07	IRF6_08	IRF6_09	IRF6_10
IRF7	n/a	IRF7_01	IRF7_02	IRF7_03	IRF7_04	IRF7_05	IRF7_06	IRF7_07	IRF7_08	IRF7_09	IRF7_10
IRF8	n/a	IRF8_01	IRF8_02	IRF8_03	IRF8_04	IRF8_05	IRF8_06	IRF8_07	IRF8_08	IRF8_09	IRF8_10
IRF9	n/a	IRF9_01	IRF9_02	IRF9_03	IRF9_04	IRF9_05	IRF9_06	IRF9_07	IRF9_08	IRF9_09	IRF9_10
IRX1	n/a	IRX1_01	IRX1_02	IRX1_03	IRX1_04	IRX1_05	IRX1_06	IRX1_07	IRX1_08	IRX1_09	IRX1_10
IRX2	n/a	IRX2_01	IRX2_02	IRX2_03	IRX2_04	IRX2_05	IRX2_06	IRX2_07	IRX2_08	IRX2_09	IRX2_10
IRX3	n/a	IRX3_01	IRX3_02	IRX3_03	IRX3_04	IRX3_05	IRX3_06	IRX3_07	IRX3_08	IRX3_09	IRX3_10
IRX4	n/a	IRX4_01	IRX4_02	IRX4_03	IRX4_04	IRX4_05	IRX4_06	IRX4_07	IRX4_08	IRX4_09	IRX4_10
IRX5	n/a	IRX5_01	IRX5_02	IRX5_03	IRX5_04	IRX5_05	IRX5_06	IRX5_07	IRX5_08	IRX5_09	IRX5_10
IRX6	n/a	IRX6_01	IRX6_02	IRX6_03	IRX6_04	IRX6_05	IRX6_06	IRX6_07	IRX6_08	IRX6_09	IRX6_10
ISL1	n/a	ISL1_01	ISL1_02	ISL1_03	ISL1_04	ISL1_05	ISL1_06	ISL1_07	ISL1_08	ISL1_09	ISL1_10
ISL2	n/a	ISL2_01	ISL2_02	ISL2_03	ISL2_04	ISL2_05	ISL2_06	ISL2_07	ISL2_08	ISL2_09	ISL2_10
ISX	n/a	ISX_01	ISX_02	ISX_03	ISX_04	ISX_05	ISX_06	ISX_07	ISX_08	ISX_09	ISX_10
JARID2	n/a	JARID2_01	JARID2_02	JARID2_03	JARID2_04	JARID2_05	JARID2_06	JARID2_07	JARID2_08	JARID2_09	JARID2_10
JAZF1	n/a	JAZF1_01	JAZF1_02	JAZF1_03	JAZF1_04	JAZF1_05	JAZF1_06	JAZF1_07	JAZF1_08	JAZF1_09	JAZF1_10
JDP2	n/a	JDP2_01	JDP2_02	JDP2_03	JDP2_04	JDP2_05	JDP2_06	JDP2_07	JDP2_08	JDP2_09	JDP2_10
JMY	n/a	JMY_01	JMY_02	JMY_03	JMY_04	JMY_05	JMY_06	JMY_07	JMY_08	JMY_09	JMY_10
JRKL	n/a	JRKL_01	JRKL_02	JRKL_03	JRKL_04	JRKL_05	JRKL_06	JRKL_07	JRKL_08	JRKL_09	JRKL_10
JUN	n/a	JUN_01	JUN_02	JUN_03	JUN_04	JUN_05	JUN_06	JUN_07	JUN_08	JUN_09	JUN_10
JUNB	n/a	JUNB_01	JUNB_02	JUNB_03	JUNB_04	JUNB_05	JUNB_06	JUNB_07	JUNB_08	JUNB_09	JUNB_10
JUND	n/a	JUND_01	JUND_02	JUND_03	JUND_04	JUND_05	JUND_06	JUND_07	JUND_08	JUND_09	JUND_10
KAT2A	n/a	KAT2A_01	KAT2A_02	KAT2A_03	KAT2A_04	KAT2A_05	KAT2A_06	KAT2A_07	KAT2A_08	KAT2A_09	KAT2A_10
KAT2B	n/a	KAT2B_01	KAT2B_02	KAT2B_03	KAT2B_04	KAT2B_05	KAT2B_06	KAT2B_07	KAT2B_08	KAT2B_09	KAT2B_10
KAT5	n/a	KAT5_01	KAT5_02	KAT5_03	KAT5_04	KAT5_05	KAT5_06	KAT5_07	KAT5_08	KAT5_09	KAT5_10
KAT6A	n/a	KAT6A_01	KAT6A_02	KAT6A_03	KAT6A_04	KAT6A_05	KAT6A_06	KAT6A_07	KAT6A_08	KAT6A_09	KAT6A_10
KAT6B	n/a	KAT6B_01	KAT6B_02	KAT6B_03	KAT6B_04	KAT6B_05	KAT6B_06	KAT6B_07	KAT6B_08	KAT6B_09	KAT6B_10
KAT7	n/a	KAT7_01	KAT7_02	KAT7_03	KAT7_04	KAT7_05	KAT7_06	KAT7_07	KAT7_08	KAT7_09	KAT7_10
KAT8	n/a	KAT8_01	KAT8_02	KAT8_03	KAT8_04	KAT8_05	KAT8_06	KAT8_07	KAT8_08	KAT8_09	KAT8_10
KDM4A	n/a	KDM4A_01	KDM4A_02	KDM4A_03	KDM4A_04	KDM4A_05	KDM4A_06	KDM4A_07	KDM4A_08	KDM4A_09	KDM4A_10
KDM5A	n/a	KDM5A_01	KDM5A_02	KDM5A_03	KDM5A_04	KDM5A_05	KDM5A_06	KDM5A_07	KDM5A_08	KDM5A_09	KDM5A_10
KDM5B	n/a	KDM5B_01	KDM5B_02	KDM5B_03	KDM5B_04	KDM5B_05	KDM5B_06	KDM5B_07	KDM5B_08	KDM5B_09	KDM5B_10
KEAP1	n/a	KEAP1_01	KEAP1_02	KEAP1_03	KEAP1_04	KEAP1_05	KEAP1_06	KEAP1_07	KEAP1_08	KEAP1_09	KEAP1_10
KHDRBS1	n/a	KHDRBS1_01	KHDRBS1_02	KHDRBS1_03	KHDRBS1_04	KHDRBS1_05	KHDRBS1_06	KHDRBS1_07	KHDRBS1_08	KHDRBS1_09	KHDRBS1_10
KIAA0020	n/a	KIAA0020_01	KIAA0020_02	KIAA0020_03	KIAA0020_04	KIAA0020_05	KIAA0020_06	KIAA0020_07	KIAA0020_08	KIAA0020_09	KIAA0020_10
KIAA2018	n/a	KIAA2018_01	KIAA2018_02	KIAA2018_03	KIAA2018_04	KIAA2018_05	KIAA2018_06	KIAA2018_07	KIAA2018_08	KIAA2018_09	KIAA2018_10
KIF20A	n/a	KIF20A_01	KIF20A_02	KIF20A_03	KIF20A_04	KIF20A_05	KIF20A_06	KIF20A_07	KIF20A_08	KIF20A_09	KIF20A_10
KIF20B	n/a	KIF20B_01	KIF20B_02	KIF20B_03	KIF20B_04	KIF20B_05	KIF20B_06	KIF20B_07	KIF20B_08	KIF20B_09	KIF20B_10
KIN	n/a	KIN_01	KIN_02	KIN_03	KIN_04	KIN_05	KIN_06	KIN_07	KIN_08	KIN_09	KIN_10
KLF1	n/a	KLF1_01	KLF1_02	KLF1_03	KLF1_04	KLF1_05	KLF1_06	KLF1_07	KLF1_08	KLF1_09	KLF1_10
KLF10	n/a	KLF10_01	KLF10_02	KLF10_03	KLF10_04	KLF10_05	KLF10_06	KLF10_07	KLF10_08	KLF10_09	KLF10_10
KLF11	n/a	KLF11_01	KLF11_02	KLF11_03	KLF11_04	KLF11_05	KLF11_06	KLF11_07	KLF11_08	KLF11_09	KLF11_10
KLF12	n/a	KLF12_01	KLF12_02	KLF12_03	KLF12_04	KLF12_05	KLF12_06	KLF12_07	KLF12_08	KLF12_09	KLF12_10
KLF13	n/a	KLF13_01	KLF13_02	KLF13_03	KLF13_04	KLF13_05	KLF13_06	KLF13_07	KLF13_08	KLF13_09	KLF13_10
KLF14	n/a	KLF14_01	KLF14_02	KLF14_03	KLF14_04	KLF14_05	KLF14_06	KLF14_07	KLF14_08	KLF14_09	KLF14_10
KLF15	n/a	KLF15_01	KLF15_02	KLF15_03	KLF15_04	KLF15_05	KLF15_06	KLF15_07	KLF15_08	KLF15_09	KLF15_10
KLF16	n/a	KLF16_01	KLF16_02	KLF16_03	KLF16_04	KLF16_05	KLF16_06	KLF16_07	KLF16_08	KLF16_09	KLF16_10
KLF17	n/a	KLF17_01	KLF17_02	KLF17_03	KLF17_04	KLF17_05	KLF17_06	KLF17_07	KLF17_08	KLF17_09	KLF17_10
KLF2	n/a	KLF2_01	KLF2_02	KLF2_03	KLF2_04	KLF2_05	KLF2_06	KLF2_07	KLF2_08	KLF2_09	KLF2_10
KLF3	n/a	KLF3_01	KLF3_02	KLF3_03	KLF3_04	KLF3_05	KLF3_06	KLF3_07	KLF3_08	KLF3_09	KLF3_10
KLF4	n/a	KLF4_01	KLF4_02	KLF4_03	KLF4_04	KLF4_05	KLF4_06	KLF4_07	KLF4_08	KLF4_09	KLF4_10
KLF5	n/a	KLF5_01	KLF5_02	KLF5_03	KLF5_04	KLF5_05	KLF5_06	KLF5_07	KLF5_08	KLF5_09	KLF5_10
KLF6	n/a	KLF6_01	KLF6_02	KLF6_03	KLF6_04	KLF6_05	KLF6_06	KLF6_07	KLF6_08	KLF6_09	KLF6_10
KLF7	n/a	KLF7_01	KLF7_02	KLF7_03	KLF7_04	KLF7_05	KLF7_06	KLF7_07	KLF7_08	KLF7_09	KLF7_10
KLF8	n/a	KLF8_01	KLF8_02	KLF8_03	KLF8_04	KLF8_05	KLF8_06	KLF8_07	KLF8_08	KLF8_09	KLF8_10
KLF9	n/a	KLF9_01	KLF9_02	KLF9_03	KLF9_04	KLF9_05	KLF9_06	KLF9_07	KLF9_08	KLF9_09	KLF9_10
KLHDC10	n/a	KLHDC10_01	KLHDC10_02	KLHDC10_03	KLHDC10_04	KLHDC10_05	KLHDC10_06	KLHDC10_07	KLHDC10_08	KLHDC10_09	KLHDC10_10
KLHDC4	n/a	KLHDC4_01	KLHDC4_02	KLHDC4_03	KLHDC4_04	KLHDC4_05	KLHDC4_06	KLHDC4_07	KLHDC4_08	KLHDC4_09	KLHDC4_10
KMT2A	n/a	KMT2A_01	KMT2A_02	KMT2A_03	KMT2A_04	KMT2A_05	KMT2A_06	KMT2A_07	KMT2A_08	KMT2A_09	KMT2A_10
KMT2B	n/a	KMT2B_01	KMT2B_02	KMT2B_03	KMT2B_04	KMT2B_05	KMT2B_06	KMT2B_07	KMT2B_08	KMT2B_09	KMT2B_10
KMT2C	n/a	KMT2C_01	KMT2C_02	KMT2C_03	KMT2C_04	KMT2C_05	KMT2C_06	KMT2C_07	KMT2C_08	KMT2C_09	KMT2C_10
KMT2D	n/a	KMT2D_01	KMT2D_02	KMT2D_03	KMT2D_04	KMT2D_05	KMT2D_06	KMT2D_07	KMT2D_08	KMT2D_09	KMT2D_10
KRAS	n/a	KRAS_01	KRAS_02	KRAS_03	KRAS_04	KRAS_05	KRAS_06	KRAS_07	KRAS_08	KRAS_09	KRAS_10
L3MBTL2	n/a	L3MBTL2_01	L3MBTL2_02	L3MBTL2_03	L3MBTL2_04	L3MBTL2_05	L3MBTL2_06	L3MBTL2_07	L3MBTL2_08	L3MBTL2_09	L3MBTL2_10
L3MBTL4	n/a	L3MBTL4_01	L3MBTL4_02	L3MBTL4_03	L3MBTL4_04	L3MBTL4_05	L3MBTL4_06	L3MBTL4_07	L3MBTL4_08	L3MBTL4_09	L3MBTL4_10
LARP7	n/a	LARP7_01	LARP7_02	LARP7_03	LARP7_04	LARP7_05	LARP7_06	LARP7_07	LARP7_08	LARP7_09	LARP7_10
LBH	n/a	LBH_01	LBH_02	LBH_03	LBH_04	LBH_05	LBH_06	LBH_07	LBH_08	LBH_09	LBH_10
LBX1	n/a	LBX1_01	LBX1_02	LBX1_03	LBX1_04	LBX1_05	LBX1_06	LBX1_07	LBX1_08	LBX1_09	LBX1_10
LBX2	n/a	LBX2_01	LBX2_02	LBX2_03	LBX2_04	LBX2_05	LBX2_06	LBX2_07	LBX2_08	LBX2_09	LBX2_10
LCOR	n/a	LCOR_01	LCOR_02	LCOR_03	LCOR_04	LCOR_05	LCOR_06	LCOR_07	LCOR_08	LCOR_09	LCOR_10
LCORL	n/a	LCORL_01	LCORL_02	LCORL_03	LCORL_04	LCORL_05	LCORL_06	LCORL_07	LCORL_08	LCORL_09	LCORL_10
LDB1	n/a	LDB1_01	LDB1_02	LDB1_03	LDB1_04	LDB1_05	LDB1_06	LDB1_07	LDB1_08	LDB1_09	LDB1_10
LDB2	n/a	LDB2_01	LDB2_02	LDB2_03	LDB2_04	LDB2_05	LDB2_06	LDB2_07	LDB2_08	LDB2_09	LDB2_10
LEF1	n/a	LEF1_01	LEF1_02	LEF1_03	LEF1_04	LEF1_05	LEF1_06	LEF1_07	LEF1_08	LEF1_09	LEF1_10
LHX1	n/a	LHX1_01	LHX1_02	LHX1_03	LHX1_04	LHX1_05	LHX1_06	LHX1_07	LHX1_08	LHX1_09	LHX1_10
LHX2	n/a	LHX2_01	LHX2_02	LHX2_03	LHX2_04	LHX2_05	LHX2_06	LHX2_07	LHX2_08	LHX2_09	LHX2_10
LHX3	n/a	LHX3_01	LHX3_02	LHX3_03	LHX3_04	LHX3_05	LHX3_06	LHX3_07	LHX3_08	LHX3_09	LHX3_10
LHX4	n/a	LHX4_01	LHX4_02	LHX4_03	LHX4_04	LHX4_05	LHX4_06	LHX4_07	LHX4_08	LHX4_09	LHX4_10
LHX5	n/a	LHX5_01	LHX5_02	LHX5_03	LHX5_04	LHX5_05	LHX5_06	LHX5_07	LHX5_08	LHX5_09	LHX5_10
LHX6	n/a	LHX6_01	LHX6_02	LHX6_03	LHX6_04	LHX6_05	LHX6_06	LHX6_07	LHX6_08	LHX6_09	LHX6_10
LHX8	n/a	LHX8_01	LHX8_02	LHX8_03	LHX8_04	LHX8_05	LHX8_06	LHX8_07	LHX8_08	LHX8_09	LHX8_10
LHX9	n/a	LHX9_01	LHX9_02	LHX9_03	LHX9_04	LHX9_05	LHX9_06	LHX9_07	LHX9_08	LHX9_09	LHX9_10
LIN28A	n/a	LIN28A_01	LIN28A_02	LIN28A_03	LIN28A_04	LIN28A_05	LIN28A_06	LIN28A_07	LIN28A_08	LIN28A_09	LIN28A_10
LIN28B	n/a	LIN28B_01	LIN28B_02	LIN28B_03	LIN28B_04	LIN28B_05	LIN28B_06	LIN28B_07	LIN28B_08	LIN28B_09	LIN28B_10
LMCD1	n/a	LMCD1_01	LMCD1_02	LMCD1_03	LMCD1_04	LMCD1_05	LMCD1_06	LMCD1_07	LMCD1_08	LMCD1_09	LMCD1_10
LMO4	n/a	LMO4_01	LMO4_02	LMO4_03	LMO4_04	LMO4_05	LMO4_06	LMO4_07	LMO4_08	LMO4_09	LMO4_10
LMX1A	n/a	LMX1A_01	LMX1A_02	LMX1A_03	LMX1A_04	LMX1A_05	LMX1A_06	LMX1A_07	LMX1A_08	LMX1A_09	LMX1A_10
LMX1B	n/a	LMX1B_01	LMX1B_02	LMX1B_03	LMX1B_04	LMX1B_05	LMX1B_06	LMX1B_07	LMX1B_08	LMX1B_09	LMX1B_10
LRRFIP1	n/a	LRRFIP1_01	LRRFIP1_02	LRRFIP1_03	LRRFIP1_04	LRRFIP1_05	LRRFIP1_06	LRRFIP1_07	LRRFIP1_08	LRRFIP1_09	LRRFIP1_10
LTV1	n/a	LTV1_01	LTV1_02	LTV1_03	LTV1_04	LTV1_05	LTV1_06	LTV1_07	LTV1_08	LTV1_09	LTV1_10
LUZP6	n/a	LUZP6_01	LUZP6_02	LUZP6_03	LUZP6_04	LUZP6_05	LUZP6_06	LUZP6_07	LUZP6_08
LYL1	n/a	LYL1_01	LYL1_02	LYL1_03	LYL1_04	LYL1_05	LYL1_06	LYL1_07	LYL1_08	LYL1_09	LYL1_10
LZTR1	n/a	LZTR1_01	LZTR1_02	LZTR1_03	LZTR1_04	LZTR1_05	LZTR1_06	LZTR1_07	LZTR1_08	LZTR1_09	LZTR1_10
LZTS1	n/a	LZTS1_01	LZTS1_02	LZTS1_03	LZTS1_04	LZTS1_05	LZTS1_06	LZTS1_07	LZTS1_08	LZTS1_09	LZTS1_10
MAEL	n/a	MAEL_01	MAEL_02	MAEL_03	MAEL_04	MAEL_05	MAEL_06	MAEL_07	MAEL_08	MAEL_09	MAEL_10
MAF	n/a	MAF_01	MAF_02	MAF_03	MAF_04	MAF_05	MAF_06	MAF_07	MAF_08	MAF_09	MAF_10
MAFA	n/a	MAFA_01	MAFA_02	MAFA_03	MAFA_04	MAFA_05	MAFA_06	MAFA_07	MAFA_08	MAFA_09	MAFA_10
MAFB	n/a	MAFB_01	MAFB_02	MAFB_03	MAFB_04	MAFB_05	MAFB_06	MAFB_07	MAFB_08	MAFB_09	MAFB_10
MAFF	n/a	MAFF_01	MAFF_02	MAFF_03	MAFF_04	MAFF_05	MAFF_06	MAFF_07	MAFF_08	MAFF_09	MAFF_10
MAFG	n/a	MAFG_01	MAFG_02	MAFG_03	MAFG_04	MAFG_05	MAFG_06	MAFG_07	MAFG_08	MAFG_09	MAFG_10
MAFK	n/a	MAFK_01	MAFK_02	MAFK_03	MAFK_04	MAFK_05	MAFK_06	MAFK_07	MAFK_08	MAFK_09	MAFK_10
MAGED1	n/a	MAGED1_01	MAGED1_02	MAGED1_03	MAGED1_04	MAGED1_05	MAGED1_06	MAGED1_07	MAGED1_08	MAGED1_09	MAGED1_10
MAGOHB	n/a	MAGOHB_01	MAGOHB_02	MAGOHB_03	MAGOHB_04	MAGOHB_05	MAGOHB_06
MAK16	n/a	MAK16_01	MAK16_02	MAK16_03	MAK16_04	MAK16_05	MAK16_06	MAK16_07	MAK16_08	MAK16_09	MAK16_10
MAML1	n/a	MAML1_01	MAML1_02	MAML1_03	MAML1_04	MAML1_05	MAML1_06	MAML1_07	MAML1_08	MAML1_09	MAML1_10
MAML2	n/a	MAML2_01	MAML2_02	MAML2_03	MAML2_04	MAML2_05	MAML2_06	MAML2_07	MAML2_08	MAML2_09	MAML2_10
MAML3	n/a	MAML3_01	MAML3_02	MAML3_03	MAML3_04	MAML3_05	MAML3_06	MAML3_07	MAML3_08	MAML3_09	MAML3_10
MAP3K10	n/a	MAP3K10_01	MAP3K10_02	MAP3K10_03	MAP3K10_04	MAP3K10_05	MAP3K10_06	MAP3K10_07	MAP3K10_08	MAP3K10_09	MAP3K10_10
MAX	n/a	MAX_01	MAX_02	MAX_03	MAX_04	MAX_05	MAX_06	MAX_07	MAX_08	MAX_09	MAX_10
MAZ	n/a	MAZ_01	MAZ_02	MAZ_03	MAZ_04	MAZ_05	MAZ_06	MAZ_07	MAZ_08	MAZ_09	MAZ_10
MBD1	n/a	MBD1_01	MBD1_02	MBD1_03	MBD1_04	MBD1_05	MBD1_06	MBD1_07	MBD1_08	MBD1_09	MBD1_10
MBD2	n/a	MBD2_01	MBD2_02	MBD2_03	MBD2_04	MBD2_05	MBD2_06	MBD2_07	MBD2_08	MBD2_09	MBD2_10
MBD3	n/a	MBD3_01	MBD3_02	MBD3_03	MBD3_04	MBD3_05	MBD3_06	MBD3_07	MBD3_08	MBD3_09	MBD3_10
MBD4	n/a	MBD4_01	MBD4_02	MBD4_03	MBD4_04	MBD4_05	MBD4_06	MBD4_07	MBD4_08	MBD4_09	MBD4_10
MCM2	n/a	MCM2_01	MCM2_02	MCM2_03	MCM2_04	MCM2_05	MCM2_06	MCM2_07	MCM2_08	MCM2_09	MCM2_10
MCM3	n/a	MCM3_01	MCM3_02	MCM3_03	MCM3_04	MCM3_05	MCM3_06	MCM3_07	MCM3_08	MCM3_09	MCM3_10
MCM4	n/a	MCM4_01	MCM4_02	MCM4_03	MCM4_04	MCM4_05	MCM4_06	MCM4_07	MCM4_08	MCM4_09	MCM4_10
MCM5	n/a	MCM5_01	MCM5_02	MCM5_03	MCM5_04	MCM5_05	MCM5_06	MCM5_07	MCM5_08	MCM5_09	MCM5_10
MCM6	n/a	MCM6_01	MCM6_02	MCM6_03	MCM6_04	MCM6_05	MCM6_06	MCM6_07	MCM6_08	MCM6_09	MCM6_10
MCM7	n/a	MCM7_01	MCM7_02	MCM7_03	MCM7_04	MCM7_05	MCM7_06	MCM7_07	MCM7_08	MCM7_09	MCM7_10
MDM2	n/a	MDM2_01	MDM2_02	MDM2_03	MDM2_04	MDM2_05	MDM2_06	MDM2_07	MDM2_08	MDM2_09	MDM2_10
MDN1	n/a	MDN1_01	MDN1_02	MDN1_03	MDN1_04	MDN1_05	MDN1_06	MDN1_07	MDN1_08	MDN1_09	MDN1_10
MECOM	n/a	MECOM_01	MECOM_02	MECOM_03	MECOM_04	MECOM_05	MECOM_06	MECOM_07	MECOM_08	MECOM_09	MECOM_10
MECP2	n/a	MECP2_01	MECP2_02	MECP2_03	MECP2_04	MECP2_05	MECP2_06	MECP2_07	MECP2_08	MECP2_09	MECP2_10
MED1	n/a	MED1_01	MED1_02	MED1_03	MED1_04	MED1_05	MED1_06	MED1_07	MED1_08	MED1_09	MED1_10
MED12	n/a	MED12_01	MED12_02	MED12_03	MED12_04	MED12_05	MED12_06	MED12_07	MED12_08	MED12_09	MED12_10
MED13	n/a	MED13_01	MED13_02	MED13_03	MED13_04	MED13_05	MED13_06	MED13_07	MED13_08	MED13_09	MED13_10
MED14	n/a	MED14_01	MED14_02	MED14_03	MED14_04	MED14_05	MED14_06	MED14_07	MED14_08	MED14_09	MED14_10
MED15	n/a	MED15_01	MED15_02	MED15_03	MED15_04	MED15_05	MED15_06	MED15_07	MED15_08	MED15_09	MED15_10
MED16	n/a	MED16_01	MED16_02	MED16_03	MED16_04	MED16_05	MED16_06	MED16_07	MED16_08	MED16_09	MED16_10
MED17	n/a	MED17_01	MED17_02	MED17_03	MED17_04	MED17_05	MED17_06	MED17_07	MED17_08	MED17_09	MED17_10
MED20	n/a	MED20_01	MED20_02	MED20_03	MED20_04	MED20_05	MED20_06	MED20_07	MED20_08	MED20_09	MED20_10
MED21	n/a	MED21_01	MED21_02	MED21_03	MED21_04	MED21_05	MED21_06	MED21_07	MED21_08	MED21_09	MED21_10
MED23	n/a	MED23_01	MED23_02	MED23_03	MED23_04	MED23_05	MED23_06	MED23_07	MED23_08	MED23_09	MED23_10
MED24	n/a	MED24_01	MED24_02	MED24_03	MED24_04	MED24_05	MED24_06	MED24_07	MED24_08	MED24_09	MED24_10
MED26	n/a	MED26_01	MED26_02	MED26_03	MED26_04	MED26_05	MED26_06	MED26_07	MED26_08	MED26_09	MED26_10
MED27	n/a	MED27_01	MED27_02	MED27_03	MED27_04	MED27_05	MED27_06	MED27_07	MED27_08	MED27_09	MED27_10
MED30	n/a	MED30_01	MED30_02	MED30_03	MED30_04	MED30_05	MED30_06	MED30_07	MED30_08	MED30_09	MED30_10
MED4	n/a	MED4_01	MED4_02	MED4_03	MED4_04	MED4_05	MED4_06	MED4_07	MED4_08	MED4_09	MED4_10
MED6	n/a	MED6_01	MED6_02	MED6_03	MED6_04	MED6_05	MED6_06	MED6_07	MED6_08	MED6_09	MED6_10
MED7	n/a	MED7_01	MED7_02	MED7_03	MED7_04	MED7_05	MED7_06	MED7_07	MED7_08	MED7_09	MED7_10
MEF2A	n/a	MEF2A_01	MEF2A_02	MEF2A_03	MEF2A_04	MEF2A_05	MEF2A_06	MEF2A_07	MEF2A_08	MEF2A_09	MEF2A_10
MEF2B	n/a	MEF2B_01	MEF2B_02	MEF2B_03	MEF2B_04	MEF2B_05	MEF2B_06	MEF2B_07	MEF2B_08	MEF2B_09	MEF2B_10
MEF2C	n/a	MEF2C_01	MEF2C_02	MEF2C_03	MEF2C_04	MEF2C_05	MEF2C_06	MEF2C_07	MEF2C_08	MEF2C_09	MEF2C_10
MEF2D	n/a	MEF2D_01	MEF2D_02	MEF2D_03	MEF2D_04	MEF2D_05	MEF2D_06	MEF2D_07	MEF2D_08	MEF2D_09	MEF2D_10
MEIS1	n/a	MEIS1_01	MEIS1_02	MEIS1_03	MEIS1_04	MEIS1_05	MEIS1_06	MEIS1_07	MEIS1_08	MEIS1_09	MEIS1_10
MEIS2	n/a	MEIS2_01	MEIS2_02	MEIS2_03	MEIS2_04	MEIS2_05	MEIS2_06	MEIS2_07	MEIS2_08	MEIS2_09	MEIS2_10
MEIS3	n/a	MEIS3_01	MEIS3_02	MEIS3_03	MEIS3_04	MEIS3_05	MEIS3_06	MEIS3_07	MEIS3_08	MEIS3_09	MEIS3_10
MEN1	n/a	MEN1_01	MEN1_02	MEN1_03	MEN1_04	MEN1_05	MEN1_06	MEN1_07	MEN1_08	MEN1_09	MEN1_10
MEOX1	n/a	MEOX1_01	MEOX1_02	MEOX1_03	MEOX1_04	MEOX1_05	MEOX1_06	MEOX1_07	MEOX1_08	MEOX1_09	MEOX1_10
MEOX2	n/a	MEOX2_01	MEOX2_02	MEOX2_03	MEOX2_04	MEOX2_05	MEOX2_06	MEOX2_07	MEOX2_08	MEOX2_09	MEOX2_10
MESP1	n/a	MESP1_01	MESP1_02	MESP1_03	MESP1_04	MESP1_05	MESP1_06	MESP1_07	MESP1_08	MESP1_09	MESP1_10
MESP2	n/a	MESP2_01	MESP2_02	MESP2_03	MESP2_04	MESP2_05	MESP2_06	MESP2_07	MESP2_08	MESP2_09	MESP2_10
METTL1	n/a	METTL1_01	METTL1_02	METTL1_03	METTL1_04	METTL1_05	METTL1_06	METTL1_07	METTL1_08	METTL1_09	METTL1_10
MGA	n/a	MGA_01	MGA_02	MGA_03	MGA_04	MGA_05	MGA_06	MGA_07	MGA_08	MGA_09	MGA_10
MGMT	n/a	MGMT_01	MGMT_02	MGMT_03	MGMT_04	MGMT_05	MGMT_06	MGMT_07	MGMT_08	MGMT_09	MGMT_10
MIER1	n/a	MIER1_01	MIER1_02	MIER1_03	MIER1_04	MIER1_05	MIER1_06	MIER1_07	MIER1_08	MIER1_09	MIER1_10
MIER2	n/a	MIER2_01	MIER2_02	MIER2_03	MIER2_04	MIER2_05	MIER2_06	MIER2_07	MIER2_08	MIER2_09	MIER2_10
MIER3	n/a	MIER3_01	MIER3_02	MIER3_03	MIER3_04	MIER3_05	MIER3_06	MIER3_07	MIER3_08	MIER3_09	MIER3_10
MIS18BP1	n/a	MIS18BP1_01	MIS18BP1_02	MIS18BP1_03	MIS18BP1_04	MIS18BP1_05	MIS18BP1_06	MIS18BP1_07	MIS18BP1_08	MIS18BP1_09	MIS18BP1_10
MITF	n/a	MITF_01	MITF_02	MITF_03	MITF_04	MITF_05	MITF_06	MITF_07	MITF_08	MITF_09	MITF_10
MIXL1	n/a	MIXL1_01	MIXL1_02	MIXL1_03	MIXL1_04	MIXL1_05	MIXL1_06	MIXL1_07	MIXL1_08	MIXL1_09	MIXL1_10
MKL1	n/a	MKL1_01	MKL1_02	MKL1_03	MKL1_04	MKL1_05	MKL1_06	MKL1_07	MKL1_08	MKL1_09	MKL1_10
MKL2	n/a	MKL2_01	MKL2_02	MKL2_03	MKL2_04	MKL2_05	MKL2_06	MKL2_07	MKL2_08	MKL2_09	MKL2_10
MKRN1	n/a	MKRN1_01	MKRN1_02	MKRN1_03	MKRN1_04	MKRN1_05	MKRN1_06	MKRN1_07	MKRN1_08	MKRN1_09	MKRN1_10
MKX	n/a	MKX_01	MKX_02	MKX_03	MKX_04	MKX_05	MKX_06	MKX_07	MKX_08	MKX_09	MKX_10
MLLT1	n/a	MLLT1_01	MLLT1_02	MLLT1_03	MLLT1_04	MLLT1_05	MLLT1_06	MLLT1_07	MLLT1_08	MLLT1_09	MLLT1_10
MLLT10	n/a	MLLT10_01	MLLT10_02	MLLT10_03	MLLT10_04	MLLT10_05	MLLT10_06	MLLT10_07	MLLT10_08	MLLT10_09	MLLT10_10
MLX	n/a	MLX_01	MLX_02	MLX_03	MLX_04	MLX_05	MLX_06	MLX_07	MLX_08	MLX_09	MLX_10
MLXIP	n/a	MLXIP_01	MLXIP_02	MLXIP_03	MLXIP_04	MLXIP_05	MLXIP_06	MLXIP_07	MLXIP_08	MLXIP_09	MLXIP_10
MLXIPL	n/a	MLXIPL_01	MLXIPL_02	MLXIPL_03	MLXIPL_04	MLXIPL_05	MLXIPL_06	MLXIPL_07	MLXIPL_08	MLXIPL_09	MLXIPL_10
MMS19	n/a	MMS19_01	MMS19_02	MMS19_03	MMS19_04	MMS19_05	MMS19_06	MMS19_07	MMS19_08	MMS19_09	MMS19_10
MMS22L	n/a	MMS22L_01	MMS22L_02	MMS22L_03	MMS22L_04	MMS22L_05	MMS22L_06	MMS22L_07	MMS22L_08	MMS22L_09	MMS22L_10
MNT	n/a	MNT_01	MNT_02	MNT_03	MNT_04	MNT_05	MNT_06	MNT_07	MNT_08	MNT_09	MNT_10
MNX1	n/a	MNX1_01	MNX1_02	MNX1_03	MNX1_04	MNX1_05	MNX1_06	MNX1_07	MNX1_08	MNX1_09	MNX1_10
MPHOSPH8	n/a	MPHOSPH8_01	MPHOSPH8_02	MPHOSPH8_03	MPHOSPH8_04	MPHOSPH8_05	MPHOSPH8_06	MPHOSPH8_07	MPHOSPH8_08	MPHOSPH8_09	MPHOSPH8_10
MRTO4	n/a	MRTO4_01	MRTO4_02	MRTO4_03	MRTO4_04	MRTO4_05	MRTO4_06	MRTO4_07	MRTO4_08	MRTO4_09	MRTO4_10
MSC	n/a	MSC_01	MSC_02	MSC_03	MSC_04	MSC_05	MSC_06	MSC_07	MSC_08	MSC_09	MSC_10
MSGN1	n/a	MSGN1_01	MSGN1_02	MSGN1_03	MSGN1_04	MSGN1_05	MSGN1_06	MSGN1_07	MSGN1_08	MSGN1_09	MSGN1_10
MSH2	n/a	MSH2_01	MSH2_02	MSH2_03	MSH2_04	MSH2_05	MSH2_06	MSH2_07	MSH2_08	MSH2_09	MSH2_10
MSL3	n/a	MSL3_01	MSL3_02	MSL3_03	MSL3_04	MSL3_05	MSL3_06	MSL3_07	MSL3_08	MSL3_09	MSL3_10
MSRB2	n/a	MSRB2_01	MSRB2_02	MSRB2_03	MSRB2_04	MSRB2_05	MSRB2_06	MSRB2_07	MSRB2_08	MSRB2_09	MSRB2_10
MSX1	n/a	MSX1_01	MSX1_02	MSX1_03	MSX1_04	MSX1_05	MSX1_06	MSX1_07	MSX1_08	MSX1_09	MSX1_10
MSX2	n/a	MSX2_01	MSX2_02	MSX2_03	MSX2_04	MSX2_05	MSX2_06	MSX2_07	MSX2_08	MSX2_09	MSX2_10
MTA1	n/a	MTA1_01	MTA1_02	MTA1_03	MTA1_04	MTA1_05	MTA1_06	MTA1_07	MTA1_08	MTA1_09	MTA1_10
MTA2	n/a	MTA2_01	MTA2_02	MTA2_03	MTA2_04	MTA2_05	MTA2_06	MTA2_07	MTA2_08	MTA2_09	MTA2_10
MTA3	n/a	MTA3_01	MTA3_02	MTA3_03	MTA3_04	MTA3_05	MTA3_06	MTA3_07	MTA3_08	MTA3_09	MTA3_10
MTF1	n/a	MTF1_01	MTF1_02	MTF1_03	MTF1_04	MTF1_05	MTF1_06	MTF1_07	MTF1_08	MTF1_09	MTF1_10
MTF2	n/a	MTF2_01	MTF2_02	MTF2_03	MTF2_04	MTF2_05	MTF2_06	MTF2_07	MTF2_08	MTF2_09	MTF2_10
MUC1	n/a	MUC1_01	MUC1_02	MUC1_03	MUC1_04	MUC1_05	MUC1_06	MUC1_07	MUC1_08	MUC1_09	MUC1_10
MXD1	n/a	MXD1_01	MXD1_02	MXD1_03	MXD1_04	MXD1_05	MXD1_06	MXD1_07	MXD1_08	MXD1_09	MXD1_10
MXD3	n/a	MXD3_01	MXD3_02	MXD3_03	MXD3_04	MXD3_05	MXD3_06	MXD3_07	MXD3_08	MXD3_09	MXD3_10
MXD4	n/a	MXD4_01	MXD4_02	MXD4_03	MXD4_04	MXD4_05	MXD4_06	MXD4_07	MXD4_08	MXD4_09	MXD4_10
MXI1	n/a	MXI1_01	MXI1_02	MXI1_03	MXI1_04	MXI1_05	MXI1_06	MXI1_07	MXI1_08	MXI1_09	MXI1_10
MYB	n/a	MYB_01	MYB_02	MYB_03	MYB_04	MYB_05	MYB_06	MYB_07	MYB_08	MYB_09	MYB_10
MYBBP1A	n/a	MYBBP1A_01	MYBBP1A_02	MYBBP1A_03	MYBBP1A_04	MYBBP1A_05	MYBBP1A_06	MYBBP1A_07	MYBBP1A_08	MYBBP1A_09	MYBBP1A_10
MYBL1	n/a	MYBL1_01	MYBL1_02	MYBL1_03	MYBL1_04	MYBL1_05	MYBL1_06	MYBL1_07	MYBL1_08	MYBL1_09	MYBL1_10
MYBL2	n/a	MYBL2_01	MYBL2_02	MYBL2_03	MYBL2_04	MYBL2_05	MYBL2_06	MYBL2_07	MYBL2_08	MYBL2_09	MYBL2_10
MYC	n/a	MYC_01	MYC_02	MYC_03	MYC_04	MYC_05	MYC_06	MYC_07	MYC_08	MYC_09	MYC_10
MYCBP	n/a	MYCBP_01	MYCBP_02	MYCBP_03	MYCBP_04	MYCBP_05	MYCBP_06	MYCBP_07	MYCBP_08	MYCBP_09	MYCBP_10
MYCL	n/a	MYCL_01	MYCL_02	MYCL_03	MYCL_04	MYCL_05	MYCL_06	MYCL_07	MYCL_08	MYCL_09	MYCL_10
MYCN	n/a	MYCN_01	MYCN_02	MYCN_03	MYCN_04	MYCN_05	MYCN_06	MYCN_07	MYCN_08	MYCN_09	MYCN_10
MYEF2	n/a	MYEF2_01	MYEF2_02	MYEF2_03	MYEF2_04	MYEF2_05	MYEF2_06	MYEF2_07	MYEF2_08	MYEF2_09	MYEF2_10
MYF5	n/a	MYF5_01	MYF5_02	MYF5_03	MYF5_04	MYF5_05	MYF5_06	MYF5_07	MYF5_08	MYF5_09	MYF5_10
MYF6	n/a	MYF6_01	MYF6_02	MYF6_03	MYF6_04	MYF6_05	MYF6_06	MYF6_07	MYF6_08	MYF6_09	MYF6_10
MYNN	n/a	MYNN_01	MYNN_02	MYNN_03	MYNN_04	MYNN_05	MYNN_06	MYNN_07	MYNN_08	MYNN_09	MYNN_10
MYOCD	n/a	MYOCD_01	MYOCD_02	MYOCD_03	MYOCD_04	MYOCD_05	MYOCD_06	MYOCD_07	MYOCD_08	MYOCD_09	MYOCD_10
MYOD1	n/a	MYOD1_01	MYOD1_02	MYOD1_03	MYOD1_04	MYOD1_05	MYOD1_06	MYOD1_07	MYOD1_08	MYOD1_09	MYOD1_10
MYOG	n/a	MYOG_01	MYOG_02	MYOG_03	MYOG_04	MYOG_05	MYOG_06	MYOG_07	MYOG_08	MYOG_09	MYOG_10
MYPOP	n/a	MYPOP_01	MYPOP_02	MYPOP_03	MYPOP_04	MYPOP_05	MYPOP_06	MYPOP_07	MYPOP_08	MYPOP_09	MYPOP_10
MYRF	n/a	MYRF_01	MYRF_02	MYRF_03	MYRF_04	MYRF_05	MYRF_06	MYRF_07	MYRF_08	MYRF_09	MYRF_10
MYSM1	n/a	MYSM1_01	MYSM1_02	MYSM1_03	MYSM1_04	MYSM1_05	MYSM1_06	MYSM1_07	MYSM1_08	MYSM1_09	MYSM1_10
MYT1	n/a	MYT1_01	MYT1_02	MYT1_03	MYT1_04	MYT1_05	MYT1_06	MYT1_07	MYT1_08	MYT1_09	MYT1_10
MYT1L	n/a	MYT1L_01	MYT1L_02	MYT1L_03	MYT1L_04	MYT1L_05	MYT1L_06	MYT1L_07	MYT1L_08	MYT1L_09	MYT1L_10
MZF1	n/a	MZF1_01	MZF1_02	MZF1_03	MZF1_04	MZF1_05	MZF1_06	MZF1_07	MZF1_08	MZF1_09	MZF1_10
NAB1	n/a	NAB1_01	NAB1_02	NAB1_03	NAB1_04	NAB1_05	NAB1_06	NAB1_07	NAB1_08	NAB1_09	NAB1_10
NAB2	n/a	NAB2_01	NAB2_02	NAB2_03	NAB2_04	NAB2_05	NAB2_06	NAB2_07	NAB2_08	NAB2_09	NAB2_10
NACA	n/a	NACA_01	NACA_02	NACA_03	NACA_04	NACA_05	NACA_06	NACA_07	NACA_08	NACA_09	NACA_10
NAF1	n/a	NAF1_01	NAF1_02	NAF1_03	NAF1_04	NAF1_05	NAF1_06	NAF1_07	NAF1_08	NAF1_09	NAF1_10
NANOG	n/a	NANOG_01	NANOG_02	NANOG_03	NANOG_04	NANOG_05	NANOG_06	NANOG_07	NANOG_08	NANOG_09	NANOG_10
NANOGNB	n/a	NANOGNB_01	NANOGNB_02	NANOGNB_03	NANOGNB_04	NANOGNB_05	NANOGNB_06	NANOGNB_07	NANOGNB_08	NANOGNB_09	NANOGNB_10
NBN	n/a	NBN_01	NBN_02	NBN_03	NBN_04	NBN_05	NBN_06	NBN_07	NBN_08	NBN_09	NBN_10
NCAPG	n/a	NCAPG_01	NCAPG_02	NCAPG_03	NCAPG_04	NCAPG_05	NCAPG_06	NCAPG_07	NCAPG_08	NCAPG_09	NCAPG_10
NCOA1	n/a	NCOA1_01	NCOA1_02	NCOA1_03	NCOA1_04	NCOA1_05	NCOA1_06	NCOA1_07	NCOA1_08	NCOA1_09	NCOA1_10
NCOA2	n/a	NCOA2_01	NCOA2_02	NCOA2_03	NCOA2_04	NCOA2_05	NCOA2_06	NCOA2_07	NCOA2_08	NCOA2_09	NCOA2_10
NCOA3	n/a	NCOA3_01	NCOA3_02	NCOA3_03	NCOA3_04	NCOA3_05	NCOA3_06	NCOA3_07	NCOA3_08	NCOA3_09	NCOA3_10
NCOA4	n/a	NCOA4_01	NCOA4_02	NCOA4_03	NCOA4_04	NCOA4_05	NCOA4_06	NCOA4_07	NCOA4_08	NCOA4_09	NCOA4_10
NCOA6	n/a	NCOA6_01	NCOA6_02	NCOA6_03	NCOA6_04	NCOA6_05	NCOA6_06	NCOA6_07	NCOA6_08	NCOA6_09	NCOA6_10
NCOR1	n/a	NCOR1_01	NCOR1_02	NCOR1_03	NCOR1_04	NCOR1_05	NCOR1_06	NCOR1_07	NCOR1_08	NCOR1_09	NCOR1_10
NCOR2	n/a	NCOR2_01	NCOR2_02	NCOR2_03	NCOR2_04	NCOR2_05	NCOR2_06	NCOR2_07	NCOR2_08	NCOR2_09	NCOR2_10
NEUROD1	n/a	NEUROD1_01	NEUROD1_02	NEUROD1_03	NEUROD1_04	NEUROD1_05	NEUROD1_06	NEUROD1_07	NEUROD1_08	NEUROD1_09	NEUROD1_10
NEUROD2	n/a	NEUROD2_01	NEUROD2_02	NEUROD2_03	NEUROD2_04	NEUROD2_05	NEUROD2_06	NEUROD2_07	NEUROD2_08	NEUROD2_09	NEUROD2_10
NEUROD4	n/a	NEUROD4_01	NEUROD4_02	NEUROD4_03	NEUROD4_04	NEUROD4_05	NEUROD4_06	NEUROD4_07	NEUROD4_08	NEUROD4_09	NEUROD4_10
NEUROD6	n/a	NEUROD6_01	NEUROD6_02	NEUROD6_03	NEUROD6_04	NEUROD6_05	NEUROD6_06	NEUROD6_07	NEUROD6_08	NEUROD6_09	NEUROD6_10
NEUROG1	n/a	NEUROG1_01	NEUROG1_02	NEUROG1_03	NEUROG1_04	NEUROG1_05	NEUROG1_06	NEUROG1_07	NEUROG1_08	NEUROG1_09	NEUROG1_10
NEUROG2	n/a	NEUROG2_01	NEUROG2_02	NEUROG2_03	NEUROG2_04	NEUROG2_05	NEUROG2_06	NEUROG2_07	NEUROG2_08	NEUROG2_09	NEUROG2_10
NEUROG3	n/a	NEUROG3_01	NEUROG3_02	NEUROG3_03	NEUROG3_04	NEUROG3_05	NEUROG3_06	NEUROG3_07	NEUROG3_08	NEUROG3_09	NEUROG3_10
NFAT5	n/a	NFAT5_01	NFAT5_02	NFAT5_03	NFAT5_04	NFAT5_05	NFAT5_06	NFAT5_07	NFAT5_08	NFAT5_09	NFAT5_10
NFATC1	n/a	NFATC1_01	NFATC1_02	NFATC1_03	NFATC1_04	NFATC1_05	NFATC1_06	NFATC1_07	NFATC1_08	NFATC1_09	NFATC1_10
NFATC2	n/a	NFATC2_01	NFATC2_02	NFATC2_03	NFATC2_04	NFATC2_05	NFATC2_06	NFATC2_07	NFATC2_08	NFATC2_09	NFATC2_10
NFATC3	n/a	NFATC3_01	NFATC3_02	NFATC3_03	NFATC3_04	NFATC3_05	NFATC3_06	NFATC3_07	NFATC3_08	NFATC3_09	NFATC3_10
NFATC4	n/a	NFATC4_01	NFATC4_02	NFATC4_03	NFATC4_04	NFATC4_05	NFATC4_06	NFATC4_07	NFATC4_08	NFATC4_09	NFATC4_10
NFE2	n/a	NFE2_01	NFE2_02	NFE2_03	NFE2_04	NFE2_05	NFE2_06	NFE2_07	NFE2_08	NFE2_09	NFE2_10
NFE2L1	n/a	NFE2L1_01	NFE2L1_02	NFE2L1_03	NFE2L1_04	NFE2L1_05	NFE2L1_06	NFE2L1_07	NFE2L1_08	NFE2L1_09	NFE2L1_10
NFE2L2	n/a	NFE2L2_01	NFE2L2_02	NFE2L2_03	NFE2L2_04	NFE2L2_05	NFE2L2_06	NFE2L2_07	NFE2L2_08	NFE2L2_09	NFE2L2_10
NFE2L3	n/a	NFE2L3_01	NFE2L3_02	NFE2L3_03	NFE2L3_04	NFE2L3_05	NFE2L3_06	NFE2L3_07	NFE2L3_08	NFE2L3_09	NFE2L3_10
NFIA	n/a	NFIA_01	NFIA_02	NFIA_03	NFIA_04	NFIA_05	NFIA_06	NFIA_07	NFIA_08	NFIA_09	NFIA_10
NFIB	n/a	NFIB_01	NFIB_02	NFIB_03	NFIB_04	NFIB_05	NFIB_06	NFIB_07	NFIB_08	NFIB_09	NFIB_10
NFIC	n/a	NFIC_01	NFIC_02	NFIC_03	NFIC_04	NFIC_05	NFIC_06	NFIC_07	NFIC_08	NFIC_09	NFIC_10
NFIL3	n/a	NFIL3_01	NFIL3_02	NFIL3_03	NFIL3_04	NFIL3_05	NFIL3_06	NFIL3_07	NFIL3_08	NFIL3_09	NFIL3_10
NFIX	n/a	NFIX_01	NFIX_02	NFIX_03	NFIX_04	NFIX_05	NFIX_06	NFIX_07	NFIX_08	NFIX_09	NFIX_10
NFKB1	n/a	NFKB1_01	NFKB1_02	NFKB1_03	NFKB1_04	NFKB1_05	NFKB1_06	NFKB1_07	NFKB1_08	NFKB1_09	NFKB1_10
NFKB2	n/a	NFKB2_01	NFKB2_02	NFKB2_03	NFKB2_04	NFKB2_05	NFKB2_06	NFKB2_07	NFKB2_08	NFKB2_09	NFKB2_10
NFKBIA	n/a	NFKBIA_01	NFKBIA_02	NFKBIA_03	NFKBIA_04	NFKBIA_05	NFKBIA_06	NFKBIA_07	NFKBIA_08	NFKBIA_09	NFKBIA_10
NFKBIB	n/a	NFKBIB_01	NFKBIB_02	NFKBIB_03	NFKBIB_04	NFKBIB_05	NFKBIB_06	NFKBIB_07	NFKBIB_08	NFKBIB_09	NFKBIB_10
NFKBIE	n/a	NFKBIE_01	NFKBIE_02	NFKBIE_03	NFKBIE_04	NFKBIE_05	NFKBIE_06	NFKBIE_07	NFKBIE_08	NFKBIE_09	NFKBIE_10
NFKBIL1	n/a	NFKBIL1_01	NFKBIL1_02	NFKBIL1_03	NFKBIL1_04	NFKBIL1_05	NFKBIL1_06	NFKBIL1_07	NFKBIL1_08	NFKBIL1_09	NFKBIL1_10
NFKBIZ	n/a	NFKBIZ_01	NFKBIZ_02	NFKBIZ_03	NFKBIZ_04	NFKBIZ_05	NFKBIZ_06	NFKBIZ_07	NFKBIZ_08	NFKBIZ_09	NFKBIZ_10
NFRKB	n/a	NFRKB_01	NFRKB_02	NFRKB_03	NFRKB_04	NFRKB_05	NFRKB_06	NFRKB_07	NFRKB_08	NFRKB_09	NFRKB_10
NFX1	n/a	NFX1_01	NFX1_02	NFX1_03	NFX1_04	NFX1_05	NFX1_06	NFX1_07	NFX1_08	NFX1_09	NFX1_10
NFXL1	n/a	NFXL1_01	NFXL1_02	NFXL1_03	NFXL1_04	NFXL1_05	NFXL1_06	NFXL1_07	NFXL1_08	NFXL1_09	NFXL1_10
NFYA	n/a	NFYA_01	NFYA_02	NFYA_03	NFYA_04	NFYA_05	NFYA_06	NFYA_07	NFYA_08	NFYA_09	NFYA_10
NFYB	n/a	NFYB_01	NFYB_02	NFYB_03	NFYB_04	NFYB_05	NFYB_06	NFYB_07	NFYB_08	NFYB_09	NFYB_10
NFYC	n/a	NFYC_01	NFYC_02	NFYC_03	NFYC_04	NFYC_05	NFYC_06	NFYC_07	NFYC_08	NFYC_09	NFYC_10
NHLH1	n/a	NHLH1_01	NHLH1_02	NHLH1_03	NHLH1_04	NHLH1_05	NHLH1_06	NHLH1_07	NHLH1_08	NHLH1_09	NHLH1_10
NHLH2	n/a	NHLH2_01	NHLH2_02	NHLH2_03	NHLH2_04	NHLH2_05	NHLH2_06	NHLH2_07	NHLH2_08	NHLH2_09	NHLH2_10
NHLRC2	n/a	NHLRC2_01	NHLRC2_02	NHLRC2_03	NHLRC2_04	NHLRC2_05	NHLRC2_06	NHLRC2_07	NHLRC2_08	NHLRC2_09	NHLRC2_10
NHP2	n/a	NHP2_01	NHP2_02	NHP2_03	NHP2_04	NHP2_05	NHP2_06	NHP2_07	NHP2_08	NHP2_09	NHP2_10
NIFK	n/a	NIFK_01	NIFK_02	NIFK_03	NIFK_04	NIFK_05	NIFK_06	NIFK_07	NIFK_08	NIFK_09	NIFK_10
NKRF	n/a	NKRF_01	NKRF_02	NKRF_03	NKRF_04	NKRF_05	NKRF_06	NKRF_07	NKRF_08	NKRF_09	NKRF_10
NKX2-1	n/a	NKX2-1_01	NKX2-1_02	NKX2-1_03	NKX2-1_04	NKX2-1_05	NKX2-1_06	NKX2-1_07	NKX2-1_08	NKX2-1_09	NKX2-1-10
NKX2-2	n/a	NKX2-2_01	NKX2-2_02	NKX2-2_03	NKX2-2_04	NKX2-2_05	NKX2-2_06	NKX2-2_07	NKX2-2_08	NKX2-2_09	NKX2-2-10
NKX2-3	n/a	NKX2-3_01	NKX2-3_02	NKX2-3_03	NKX2-3_04	NKX2-3_05	NKX2-3_06	NKX2-3_07	NKX2-3_08	NKX2-3_09	NKX2-3-10
NKX2-4	n/a	NKX2-4_01	NKX2-4_02	NKX2-4_03	NKX2-4_04	NKX2-4_05	NKX2-4_06	NKX2-4_07	NKX2-4_08	NKX2-4_09	NKX2-4-10
NKX2-5	n/a	NKX2-5_01	NKX2-5_02	NKX2-5_03	NKX2-5_04	NKX2-5_05	NKX2-5_06	NKX2-5_07	NKX2-5_08	NKX2-5_09	NKX2-5-10
NKX2-8	n/a	NKX2-8_01	NKX2-8_02	NKX2-8_03	NKX2-8_04	NKX2-8_05	NKX2-8_06	NKX2-8_07	NKX2-8_08	NKX2-8_09	NKX2-8-10
NKX3-1	n/a	NKX3-1_01	NKX3-1_02	NKX3-1_03	NKX3-1_04	NKX3-1_05	NKX3-1_06	NKX3-1_07	NKX3-1_08	NKX3-1_09	NKX3-1-10
NKX3-2	n/a	NKX3-2_01	NKX3-2_02	NKX3-2_03	NKX3-2_04	NKX3-2_05	NKX3-2_06	NKX3-2_07	NKX3-2_08	NKX3-2_09	NKX3-2-10
NKX6-1	n/a	NKX6-1_01	NKX6-1_02	NKX6-1_03	NKX6-1_04	NKX6-1_05	NKX6-1_06	NKX6-1_07	NKX6-1_08	NKX6-1_09	NKX6-1-10
NKX6-2	n/a	NKX6-2_01	NKX6-2_02	NKX6-2_03	NKX6-2_04	NKX6-2_05	NKX6-2_06	NKX6-2_07	NKX6-2_08	NKX6-2_09	NKX6-2-10
NKX6-3	n/a	NKX6-3_01	NKX6-3_02	NKX6-3_03	NKX6-3_04	NKX6-3_05	NKX6-3_06	NKX6-3_07	NKX6-3_08	NKX6-3_09	NKX6-3-10
NLE1	n/a	NLE1_01	NLE1_02	NLE1_03	NLE1_04	NLE1_05	NLE1_06	NLE1_07	NLE1_08	NLE1_09	NLE1_10
NME1	n/a	NME1_01	NME1_02	NME1_03	NME1_04	NME1_05	NME1_06	NME1_07	NME1_08	NME1_09	NME1_10
NME1-NME2	n/a	NME1-NME2_01	NME1-NME2_02	NME1-NME2_03	NME1-NME2_04	NME1-NME2_05	NME1-NME2_06	NME1-NME2_07	NME1-NME2_08	NME1-NME2_09	NME1-NME2_10
NME2	n/a	NME2_01	NME2_02	NME2_03	NME2_04	NME2_05	NME2_06	NME2_07	NME2_08	NME2_09	NME2_10
NMI	n/a	NMI_01	NMI_02	NMI_03	NMI_04	NMI_05	NMI_06	NMI_07	NMI_08	NMI_09	NMI_10
NOB1	n/a	NOB1_01	NOB1_02	NOB1_03	NOB1_04	NOB1_05	NOB1_06	NOB1_07	NOB1_08	NOB1_09	NOB1_10
NOC2L	n/a	NOC2L_01	NOC2L_02	NOC2L_03	NOC2L_04	NOC2L_05	NOC2L_06	NOC2L_07	NOC2L_08	NOC2L_09	NOC2L_10
NOC3L	n/a	NOC3L_01	NOC3L_02	NOC3L_03	NOC3L_04	NOC3L_05	NOC3L_06	NOC3L_07	NOC3L_08	NOC3L_09	NOC3L_10
NOL6	n/a	NOL6_01	NOL6_02	NOL6_03	NOL6_04	NOL6_05	NOL6_06	NOL6_07	NOL6_08	NOL6_09	NOL6_10
NONT1	n/a	NONT1_01	NONT1_02	NONT1_03	NONT1_04	NONT1_05	NONT1_06	NONT1_07	NONT1_08	NONT1_09	NONT1_10	NONT1_12
NONT10	n/a	NONT10_01	NONT10_02	NONT10_03	NONT10_04	NONT10_05	NONT10_06	NONT10_08	NONT10_10
NONT2	n/a	NONT2_01	NONT2_02	NONT2_03	NONT2_04	NONT2_05	NONT2_06	NONT2_07	NONT2_08	NONT2_09	NONT2_10	NONT2_12
NONT3	n/a	NONT3_01	NONT3_02	NONT3_03	NONT3_04	NONT3_05	NONT3_06	NONT3_07	NONT3_08	NONT3_09	NONT3_10	NONT3_12
NONT4	n/a	NONT4_01	NONT4_02	NONT4_03	NONT4_04	NONT4_05	NONT4_06	NONT4_07	NONT4_08	NONT4_09	NONT4_10
NONT5	n/a	NONT5_01	NONT5_02	NONT5_03	NONT5_04	NONT5_05	NONT5_06	NONT5_07	NONT5_08	NONT5_09	NONT5_10
NONT6	n/a	NONT6_01	NONT6_02	NONT6_03	NONT6_04	NONT6_05	NONT6_06	NONT6_07	NONT6_08	NONT6_09	NONT6_10
NONT7	n/a	NONT7_01	NONT7_02	NONT7_03	NONT7_04	NONT7_05	NONT7_06	NONT7_07	NONT7_08	NONT7_09	NONT7_10
NONT8	n/a	NONT8_01	NONT8_02	NONT8_03	NONT8_04	NONT8_05	NONT8_06	NONT8_07	NONT8_08	NONT8_09	NONT8_10
NONT9	n/a	NONT9_01	NONT9_02	NONT9_03	NONT9_04	NONT9_05	NONT9_06	NONT9_07	NONT9_08	NONT9_09	NONT9_10
NOP2	n/a	NOP2_01	NOP2_02	NOP2_03	NOP2_04	NOP2_05	NOP2_06	NOP2_07	NOP2_08	NOP2_09	NOP2_10
NOP56	n/a	NOP56_01	NOP56_02	NOP56_03	NOP56_04	NOP56_05	NOP56_06	NOP56_07	NOP56_08	NOP56_09	NOP56_10
NOP58	n/a	NOP58_01	NOP58_02	NOP58_03	NOP58_04	NOP58_05	NOP58_06	NOP58_07	NOP58_08	NOP58_09	NOP58_10
NOTO	n/a	NOTO_01	NOTO_02	NOTO_03	NOTO_04	NOTO_05	NOTO_06	NOTO_07	NOTO_08	NOTO_09	NOTO_10
NPAS1	n/a	NPAS1_01	NPAS1_02	NPAS1_03	NPAS1_04	NPAS1_05	NPAS1_06	NPAS1_07	NPAS1_08	NPAS1_09	NPAS1_10
NPAS2	n/a	NPAS2_01	NPAS2_02	NPAS2_03	NPAS2_04	NPAS2_05	NPAS2_06	NPAS2_07	NPAS2_08	NPAS2_09	NPAS2_10
NPAS3	n/a	NPAS3_01	NPAS3_02	NPAS3_03	NPAS3_04	NPAS3_05	NPAS3_06	NPAS3_07	NPAS3_08	NPAS3_09	NPAS3_10
NPAS4	n/a	NPAS4_01	NPAS4_02	NPAS4_03	NPAS4_04	NPAS4_05	NPAS4_06	NPAS4_07	NPAS4_08	NPAS4_09	NPAS4_10
NPAT	n/a	NPAT_01	NPAT_02	NPAT_03	NPAT_04	NPAT_05	NPAT_06	NPAT_07	NPAT_08	NPAT_09	NPAT_10
NPM1	n/a	NPM1_01	NPM1_02	NPM1_03	NPM1_04	NPM1_05	NPM1_06	NPM1_07	NPM1_08	NPM1_09	NPM1_10
NR0B1	n/a	NR0B1_01	NR0B1_02	NR0B1_03	NR0B1_04	NR0B1_05	NR0B1_06	NR0B1_07	NR0B1_08	NR0B1_09	NR0B1_10
NR0B2	n/a	NR0B2_01	NR0B2_02	NR0B2_03	NR0B2_04	NR0B2_05	NR0B2_06	NR0B2_07	NR0B2_08	NR0B2_09	NR0B2_10
NR1D1	n/a	NR1D1_01	NR1D1_02	NR1D1_03	NR1D1_04	NR1D1_05	NR1D1_06	NR1D1_07	NR1D1_08	NR1D1_09	NR1D1_10
NR1D2	n/a	NR1D2_01	NR1D2_02	NR1D2_03	NR1D2_04	NR1D2_05	NR1D2_06	NR1D2_07	NR1D2_08	NR1D2_09	NR1D2_10
NR1H2	n/a	NR1H2_01	NR1H2_02	NR1H2_03	NR1H2_04	NR1H2_05	NR1H2_06	NR1H2_07	NR1H2_08	NR1H2_09	NR1H2_10
NR1H3	n/a	NR1H3_01	NR1H3_02	NR1H3_03	NR1H3_04	NR1H3_05	NR1H3_06	NR1H3_07	NR1H3_08	NR1H3_09	NR1H3_10
NR1H4	n/a	NR1H4_01	NR1H4_02	NR1H4_03	NR1H4_04	NR1H4_05	NR1H4_06	NR1H4_07	NR1H4_08	NR1H4_09	NR1H4_10
NR1I2	n/a	NR1I2_01	NR1I2_02	NR1I2_03	NR1I2_04	NR1I2_05	NR1I2_06	NR1I2_07	NR1I2_08	NR1I2_09	NR1I2_10
NR1I3	n/a	NR1I3_01	NR1I3_02	NR1I3_03	NR1I3_04	NR1I3_05	NR1I3_06	NR1I3_07	NR1I3_08	NR1I3_09	NR1I3_10
NR2C1	n/a	NR2C1_01	NR2C1_02	NR2C1_03	NR2C1_04	NR2C1_05	NR2C1_06	NR2C1_07	NR2C1_08	NR2C1_09	NR2C1_10
NR2C2	n/a	NR2C2_01	NR2C2_02	NR2C2_03	NR2C2_04	NR2C2_05	NR2C2_06	NR2C2_07	NR2C2_08	NR2C2_09	NR2C2_10
NR2E1	n/a	NR2E1_01	NR2E1_02	NR2E1_03	NR2E1_04	NR2E1_05	NR2E1_06	NR2E1_07	NR2E1_08	NR2E1_09	NR2E1_10
NR2E3	n/a	NR2E3_01	NR2E3_02	NR2E3_03	NR2E3_04	NR2E3_05	NR2E3_06	NR2E3_07	NR2E3_08	NR2E3_09
NR2F1	n/a	NR2F1_01	NR2F1_02	NR2F1_03	NR2F1_04	NR2F1_05	NR2F1_06	NR2F1_07	NR2F1_08	NR2F1_09	NR2F1_10
NR2F2	n/a	NR2F2_01	NR2F2_02	NR2F2_03	NR2F2_04	NR2F2_05	NR2F2_06	NR2F2_07	NR2F2_08	NR2F2_09	NR2F2_10
NR2F6	n/a	NR2F6_01	NR2F6_02	NR2F6_03	NR2F6_04	NR2F6_05	NR2F6_06	NR2F6_07	NR2F6_08	NR2F6_09	NR2F6_10
NR3C1	n/a	NR3C1_01	NR3C1_02	NR3C1_03	NR3C1_04	NR3C1_05	NR3C1_06	NR3C1_07	NR3C1_08	NR3C1_09	NR3C1_10
NR3C2	n/a	NR3C2_01	NR3C2_02	NR3C2_03	NR3C2_04	NR3C2_05	NR3C2_06	NR3C2_07	NR3C2_08	NR3C2_09	NR3C2_10
NR4A1	n/a	NR4A1_01	NR4A1_02	NR4A1_03	NR4A1_04	NR4A1_05	NR4A1_06	NR4A1_07	NR4A1_08	NR4A1_09	NR4A1_10
NR4A2	n/a	NR4A2_01	NR4A2_02	NR4A2_03	NR4A2_04	NR4A2_05	NR4A2_06	NR4A2_07	NR4A2_08	NR4A2_09	NR4A2_10
NR4A3	n/a	NR4A3_01	NR4A3_02	NR4A3_03	NR4A3_04	NR4A3_05	NR4A3_06	NR4A3_07	NR4A3_08	NR4A3_09	NR4A3_10
NR5A1	n/a	NR5A1_01	NR5A1_02	NR5A1_03	NR5A1_04	NR5A1_05	NR5A1_06	NR5A1_07	NR5A1_08	NR5A1_09	NR5A1_10
NR5A2	n/a	NR5A2_01	NR5A2_02	NR5A2_03	NR5A2_04	NR5A2_05	NR5A2_06	NR5A2_07	NR5A2_08	NR5A2_09	NR5A2_10
NR6A1	n/a	NR6A1_01	NR6A1_02	NR6A1_03	NR6A1_04	NR6A1_05	NR6A1_06	NR6A1_07	NR6A1_08	NR6A1_09	NR6A1_10
NRAS	n/a	NRAS_01	NRAS_02	NRAS_03	NRAS_04	NRAS_05	NRAS_06	NRAS_07	NRAS_08	NRAS_09	NRAS_10
NRBF2	n/a	NRBF2_01	NRBF2_02	NRBF2_03	NRBF2_04	NRBF2_05	NRBF2_06	NRBF2_07	NRBF2_08	NRBF2_09	NRBF2_10
NRF1	n/a	NRF1_01	NRF1_02	NRF1_03	NRF1_04	NRF1_05	NRF1_06	NRF1_07	NRF1_08	NRF1_09	NRF1_10
NRIP1	n/a	NRIP1_01	NRIP1_02	NRIP1_03	NRIP1_04	NRIP1_05	NRIP1_06	NRIP1_07	NRIP1_08	NRIP1_09	NRIP1_10
NRIP2	n/a	NRIP2_01	NRIP2_02	NRIP2_03	NRIP2_04	NRIP2_05	NRIP2_06	NRIP2_07	NRIP2_08	NRIP2_09	NRIP2_10
NRL	n/a	NRL_01	NRL_02	NRL_03	NRL_04	NRL_05	NRL_06	NRL_07	NRL_08	NRL_09	NRL_10
NSD1	n/a	NSD1_01	NSD1_02	NSD1_03	NSD1_04	NSD1_05	NSD1_06	NSD1_07	NSD1_08	NSD1_09	NSD1_10
NUFIP1	n/a	NUFIP1_01	NUFIP1_02	NUFIP1_03	NUFIP1_04	NUFIP1_05	NUFIP1_06	NUFIP1_07	NUFIP1_08	NUFIP1_09	NUFIP1_10
NUP155	n/a	NUP155_01	NUP155_02	NUP155_03	NUP155_04	NUP155_05	NUP155_06	NUP155_07	NUP155_08	NUP155_09	NUP155_10
NUP62	n/a	NUP62_01	NUP62_02	NUP62_03	NUP62_04	NUP62_05	NUP62_06	NUP62_07	NUP62_08	NUP62_09	NUP62_10
NUPR1	n/a	NUPR1_01	NUPR1_02	NUPR1_03	NUPR1_04	NUPR1_05	NUPR1_06	NUPR1_07	NUPR1_08	NUPR1_09	NUPR1_10
OLIG1	n/a	OLIG1_01	OLIG1_02	OLIG1_03	OLIG1_04	OLIG1_05	OLIG1_06	OLIG1_07	OLIG1_08	OLIG1_09	OLIG1_10
OLIG2	n/a	OLIG2_01	OLIG2_02	OLIG2_03	OLIG2_04	OLIG2_05	OLIG2_06	OLIG2_07	OLIG2_08	OLIG2_09	OLIG2_10
OLIG3	n/a	OLIG3_01	OLIG3_02	OLIG3_03	OLIG3_04	OLIG3_05	OLIG3_06	OLIG3_07	OLIG3_08	OLIG3_09	OLIG3_10
ONECUT1	n/a	ONECUT1_01	ONECUT1_02	ONECUT1_03	ONECUT1_04	ONECUT1_05	ONECUT1_06	ONECUT1_07	ONECUT1_08	ONECUT1_09	ONECUT1_10
ONECUT2	n/a	ONECUT2_01	ONECUT2_02	ONECUT2_03	ONECUT2_04	ONECUT2_05	ONECUT2_06	ONECUT2_07	ONECUT2_08	ONECUT2_09	ONECUT2_10
ONECUT3	n/a	ONECUT3_01	ONECUT3_02	ONECUT3_03	ONECUT3_04	ONECUT3_05	ONECUT3_06	ONECUT3_07	ONECUT3_08	ONECUT3_09	ONECUT3_10
OSR1	n/a	OSR1_01	OSR1_02	OSR1_03	OSR1_04	OSR1_05	OSR1_06	OSR1_07	OSR1_08	OSR1_09	OSR1_10
OSR2	n/a	OSR2_01	OSR2_02	OSR2_03	OSR2_04	OSR2_05	OSR2_06	OSR2_07	OSR2_08	OSR2_09	OSR2_10
OTP	n/a	OTP_01	OTP_02	OTP_03	OTP_04	OTP_05	OTP_06	OTP_07	OTP_08	OTP_09	OTP_10
OTX1	n/a	OTX1_01	OTX1_02	OTX1_03	OTX1_04	OTX1_05	OTX1_06	OTX1_07	OTX1_08	OTX1_09	OTX1_10
OTX2	n/a	OTX2_01	OTX2_02	OTX2_03	OTX2_04	OTX2_05	OTX2_06	OTX2_07	OTX2_08	OTX2_09	OTX2_10
OVOL1	n/a	OVOL1_01	OVOL1_02	OVOL1_03	OVOL1_04	OVOL1_05	OVOL1_06	OVOL1_07	OVOL1_08	OVOL1_09	OVOL1_10
OVOL2	n/a	OVOL2_01	OVOL2_02	OVOL2_03	OVOL2_04	OVOL2_05	OVOL2_06	OVOL2_07	OVOL2_08	OVOL2_09	OVOL2_10
OVOL3	n/a	OVOL3_01	OVOL3_02	OVOL3_03	OVOL3_04	OVOL3_05	OVOL3_06	OVOL3_07	OVOL3_08	OVOL3_09	OVOL3_10
PA2G4	n/a	PA2G4_01	PA2G4_02	PA2G4_03	PA2G4_04	PA2G4_05	PA2G4_06	PA2G4_07	PA2G4_08	PA2G4_09	PA2G4_10
PARP12	n/a	PARP12_01	PARP12_02	PARP12_03	PARP12_04	PARP12_05	PARP12_06	PARP12_07	PARP12_08	PARP12_09	PARP12_10
PASK	n/a	PASK_01	PASK_02	PASK_03	PASK_04	PASK_05	PASK_06	PASK_07	PASK_08	PASK_09	PASK_10
PATZ1	n/a	PATZ1_01	PATZ1_02	PATZ1_03	PATZ1_04	PATZ1_05	PATZ1_06	PATZ1_07	PATZ1_08	PATZ1_09	PATZ1_10
PAWR	n/a	PAWR_01	PAWR_02	PAWR_03	PAWR_04	PAWR_05	PAWR_06	PAWR_07	PAWR_08	PAWR_09	PAWR_10
PAX1	n/a	PAX1_01	PAX1_02	PAX1_03	PAX1_04	PAX1_05	PAX1_06	PAX1_07	PAX1_08	PAX1_09	PAX1_10
PAX2	n/a	PAX2_01	PAX2_02	PAX2_03	PAX2_04	PAX2_05	PAX2_06	PAX2_07	PAX2_08	PAX2_09	PAX2_10
PAX3	n/a	PAX3_01	PAX3_02	PAX3_03	PAX3_04	PAX3_05	PAX3_06	PAX3_07	PAX3_08	PAX3_09	PAX3_10
PAX4	n/a	PAX4_01	PAX4_02	PAX4_03	PAX4_04	PAX4_05	PAX4_06	PAX4_07	PAX4_08	PAX4_09	PAX4_10
PAX5	n/a	PAX5_01	PAX5_02	PAX5_03	PAX5_04	PAX5_05	PAX5_06	PAX5_07	PAX5_08	PAX5_09	PAX5_10
PAX6	n/a	PAX6_01	PAX6_02	PAX6_03	PAX6_04	PAX6_05	PAX6_06	PAX6_07	PAX6_08	PAX6_09	PAX6_10
PAX7	n/a	PAX7_01	PAX7_02	PAX7_03	PAX7_04	PAX7_05	PAX7_06	PAX7_07	PAX7_08	PAX7_09	PAX7_10
PAX8	n/a	PAX8_01	PAX8_02	PAX8_03	PAX8_04	PAX8_05	PAX8_06	PAX8_07	PAX8_08	PAX8_09	PAX8_10
PAX9	n/a	PAX9_01	PAX9_02	PAX9_03	PAX9_04	PAX9_05	PAX9_06	PAX9_07	PAX9_08	PAX9_09	PAX9_10
PBK	n/a	PBK_01	PBK_02	PBK_03	PBK_04	PBK_05	PBK_06	PBK_07	PBK_08	PBK_09	PBK_10
PBRM1	n/a	PBRM1_01	PBRM1_02	PBRM1_03	PBRM1_04	PBRM1_05	PBRM1_06	PBRM1_07	PBRM1_08	PBRM1_09	PBRM1_10
PBX1	n/a	PBX1_01	PBX1_02	PBX1_03	PBX1_04	PBX1_05	PBX1_06	PBX1_07	PBX1_08	PBX1_09	PBX1_10
PBX2	n/a	PBX2_01	PBX2_02	PBX2_03	PBX2_04	PBX2_05	PBX2_06	PBX2_07	PBX2_08	PBX2_09	PBX2_10
PBX3	n/a	PBX3_01	PBX3_02	PBX3_03	PBX3_04	PBX3_05	PBX3_06	PBX3_07	PBX3_08	PBX3_09	PBX3_10
PBX4	n/a	PBX4_01	PBX4_02	PBX4_03	PBX4_04	PBX4_05	PBX4_06	PBX4_07	PBX4_08	PBX4_09	PBX4_10
PBXIP1	n/a	PBXIP1_01	PBXIP1_02	PBXIP1_03	PBXIP1_04	PBXIP1_05	PBXIP1_06	PBXIP1_07	PBXIP1_08	PBXIP1_09	PBXIP1_10
PCBD1	n/a	PCBD1_01	PCBD1_02	PCBD1_03	PCBD1_04	PCBD1_05	PCBD1_06	PCBD1_07	PCBD1_08	PCBD1_09	PCBD1_10
PCGF2	n/a	PCGF2_01	PCGF2_02	PCGF2_03	PCGF2_04	PCGF2_05	PCGF2_06	PCGF2_07	PCGF2_08	PCGF2_09	PCGF2_10
PCGF6	n/a	PCGF6_01	PCGF6_02	PCGF6_03	PCGF6_04	PCGF6_05	PCGF6_06	PCGF6_07	PCGF6_08	PCGF6_09	PCGF6_10
PCK1	n/a	PCK1_01	PCK1_02	PCK1_03	PCK1_04	PCK1_05	PCK1_06	PCK1_07	PCK1_08	PCK1_09	PCK1_10
PCNA	n/a	PCNA_01	PCNA_02	PCNA_03	PCNA_04	PCNA_05	PCNA_06	PCNA_07	PCNA_08	PCNA_09	PCNA_10
PCSK4	n/a	PCSK4_01	PCSK4_02	PCSK4_03	PCSK4_04	PCSK4_05	PCSK4_06	PCSK4_07	PCSK4_08	PCSK4_09	PCSK4_10
PDCD11	n/a	PDCD11_01	PDCD11_02	PDCD11_03	PDCD11_04	PDCD11_05	PDCD11_06	PDCD11_07	PDCD11_08	PDCD11_09	PDCD11_10
PDLIM1	n/a	PDLIM1_01	PDLIM1_02	PDLIM1_03	PDLIM1_04	PDLIM1_05	PDLIM1_06	PDLIM1_07	PDLIM1_08	PDLIM1_09	PDLIM1_10
PDS5B	n/a	PDS5B_01	PDS5B_02	PDS5B_03	PDS5B_04	PDS5B_05	PDS5B_06	PDS5B_07	PDS5B_08	PDS5B_09	PDS5B_10
PDX1	n/a	PDX1_01	PDX1_02	PDX1_03	PDX1_04	PDX1_05	PDX1_06	PDX1_07	PDX1_08	PDX1_09	PDX1_10
PEG3	n/a	PEG3_01	PEG3_02	PEG3_03	PEG3_04	PEG3_05	PEG3_06	PEG3_07	PEG3_08	PEG3_09	PEG3_10
PER1	n/a	PER1_01	PER1_02	PER1_03	PER1_04	PER1_05	PER1_06	PER1_07	PER1_08	PER1_09	PER1_10
PER2	n/a	PER2_01	PER2_02	PER2_03	PER2_04	PER2_05	PER2_06	PER2_07	PER2_08	PER2_09	PER2_10
PER3	n/a	PER3_01	PER3_02	PER3_03	PER3_04	PER3_05	PER3_06	PER3_07	PER3_08	PER3_09	PER3_10
PES1	n/a	PES1_01	PES1_02	PES1_03	PES1_04	PES1_05	PES1_06	PES1_07	PES1_08	PES1_09	PES1_10
PFDN1	n/a	PFDN1_01	PFDN1_02	PFDN1_03	PFDN1_04	PFDN1_05	PFDN1_06	PFDN1_07	PFDN1_08	PFDN1_09
PFDN5	n/a	PFDN5_01	PFDN5_02	PFDN5_03	PFDN5_04	PFDN5_05	PFDN5_06	PFDN5_07	PFDN5_08	PFDN5_09	PFDN5_10
PGR	n/a	PGR_01	PGR_02	PGR_03	PGR_04	PGR_05	PGR_06	PGR_07	PGR_08	PGR_09	PGR_10
PHB	n/a	PHB_01	PHB_02	PHB_03	PHB_04	PHB_05	PHB_06	PHB_07	PHB_08	PHB_09	PHB_10
PHB2	n/a	PHB2_01	PHB2_02	PHB2_03	PHB2_04	PHB2_05	PHB2_06	PHB2_07	PHB2_08	PHB2_09	PHB2_10
PHF1	n/a	PHF1_01	PHF1_02	PHF1_03	PHF1_04	PHF1_05	PHF1_06	PHF1_07	PHF1_08	PHF1_09	PHF1_10
PHF12	n/a	PHF12_01	PHF12_02	PHF12_03	PHF12_04	PHF12_05	PHF12_06	PHF12_07	PHF12_08	PHF12_09	PHF12_10
PHF20	n/a	PHF20_01	PHF20_02	PHF20_03	PHF20_04	PHF20_05	PHF20_06	PHF20_07	PHF20_08	PHF20_09	PHF20_10
PHF21A	n/a	PHF21A_01	PHF21A_02	PHF21A_03	PHF21A_04	PHF21A_05	PHF21A_06	PHF21A_07	PHF21A_08	PHF21A_09	PHF21A_10
PHF5A	n/a	PHF5A_01	PHF5A_02	PHF5A_03	PHF5A_04	PHF5A_05	PHF5A_06	PHF5A_07	PHF5A_08	PHF5A_09	PHF5A_10
PHOX2A	n/a	PHOX2A_01	PHOX2A_02	PHOX2A_03	PHOX2A_04	PHOX2A_05	PHOX2A_06	PHOX2A_07	PHOX2A_08	PHOX2A_09	PHOX2A_10
PHOX2B	n/a	PHOX2B_01	PHOX2B_02	PHOX2B_03	PHOX2B_04	PHOX2B_05	PHOX2B_06	PHOX2B_07	PHOX2B_08	PHOX2B_09	PHOX2B_10
PHTF1	n/a	PHTF1_01	PHTF1_02	PHTF1_03	PHTF1_04	PHTF1_05	PHTF1_06	PHTF1_07	PHTF1_08	PHTF1_09	PHTF1_10
PHTF2	n/a	PHTF2_01	PHTF2_02	PHTF2_03	PHTF2_04	PHTF2_05	PHTF2_06	PHTF2_07	PHTF2_08	PHTF2_09	PHTF2_10
PIAS1	n/a	PIAS1_01	PIAS1_02	PIAS1_03	PIAS1_04	PIAS1_05	PIAS1_06	PIAS1_07	PIAS1_08	PIAS1_09	PIAS1_10
PIAS2	n/a	PIAS2_01	PIAS2_02	PIAS2_03	PIAS2_04	PIAS2_05	PIAS2_06	PIAS2_07	PIAS2_08	PIAS2_09	PIAS2_10
PIAS3	n/a	PIAS3_01	PIAS3_02	PIAS3_03	PIAS3_04	PIAS3_05	PIAS3_06	PIAS3_07	PIAS3_08	PIAS3_09	PIAS3_10
PIAS4	n/a	PIAS4_01	PIAS4_02	PIAS4_03	PIAS4_04	PIAS4_05	PIAS4_06	PIAS4_07	PIAS4_08	PIAS4_09	PIAS4_10
PIK3CA	n/a	PIK3CA_01	PIK3CA_02	PIK3CA_03	PIK3CA_04	PIK3CA_05	PIK3CA_06	PIK3CA_07	PIK3CA_08	PIK3CA_09	PIK3CA_10
PIR	n/a	PIR_01	PIR_02	PIR_03	PIR_04	PIR_05	PIR_06	PIR_07	PIR_08	PIR_09	PIR_10
PITX1	n/a	PITX1_01	PITX1_02	PITX1_03	PITX1_04	PITX1_05	PITX1_06	PITX1_07	PITX1_08	PITX1_09	PITX1_10
PITX2	n/a	PITX2_01	PITX2_02	PITX2_03	PITX2_04	PITX2_05	PITX2_06	PITX2_07	PITX2_08	PITX2_09	PITX2_10
PITX3	n/a	PITX3_01	PITX3_02	PITX3_03	PITX3_04	PITX3_05	PITX3_06	PITX3_07	PITX3_08	PITX3_09	PITX3_10
PKNOX1	n/a	PKNOX1_01	PKNOX1_02	PKNOX1_03	PKNOX1_04	PKNOX1_05	PKNOX1_06	PKNOX1_07	PKNOX1_08	PKNOX1_09	PKNOX1_10
PKNOX2	n/a	PKNOX2_01	PKNOX2_02	PKNOX2_03	PKNOX2_04	PKNOX2_05	PKNOX2_06	PKNOX2_07	PKNOX2_08	PKNOX2_09	PKNOX2_10
PLAG1	n/a	PLAG1_01	PLAG1_02	PLAG1_03	PLAG1_04	PLAG1_05	PLAG1_06	PLAG1_07	PLAG1_08	PLAG1_09	PLAG1_10
PLAGL1	n/a	PLAGL1_01	PLAGL1_02	PLAGL1_03	PLAGL1_04	PLAGL1_05	PLAGL1_06	PLAGL1_07	PLAGL1_08	PLAGL1_09	PLAGL1_10
PLAGL2	n/a	PLAGL2_01	PLAGL2_02	PLAGL2_03	PLAGL2_04	PLAGL2_05	PLAGL2_06	PLAGL2_07	PLAGL2_08	PLAGL2_09	PLAGL2_10
PLRG1	n/a	PLRG1_01	PLRG1_02	PLRG1_03	PLRG1_04	PLRG1_05	PLRG1_06	PLRG1_07	PLRG1_08	PLRG1_09	PLRG1_10
PLSCR1	n/a	PLSCR1_01	PLSCR1_02	PLSCR1_03	PLSCR1_04	PLSCR1_05	PLSCR1_06	PLSCR1_07	PLSCR1_08	PLSCR1_09	PLSCR1_10
PMF1	n/a	PMF1_01	PMF1_02	PMF1_03	PMF1_04	PMF1_05	PMF1_06	PMF1_07	PMF1_08	PMF1_09	PMF1_10
PML	n/a	PML_01	PML_02	PML_03	PML_04	PML_05	PML_06	PML_07	PML_08	PML_09	PML_10
PMS1	n/a	PMS1_01	PMS1_02	PMS1_03	PMS1_04	PMS1_05	PMS1_06	PMS1_07	PMS1_08	PMS1_09	PMS1_10
POC1A	n/a	POC1A_01	POC1A_02	POC1A_03	POC1A_04	POC1A_05	POC1A_06	POC1A_07	POC1A_08	POC1A_09	POC1A_10
POGK	n/a	POGK_01	POGK_02	POGK_03	POGK_04	POGK_05	POGK_06	POGK_07	POGK_08	POGK_09	POGK_10
POGZ	n/a	POGZ_01	POGZ_02	POGZ_03	POGZ_04	POGZ_05	POGZ_06	POGZ_07	POGZ_08	POGZ_09	POGZ_10
POLD1	n/a	POLD1_01	POLD1_02	POLD1_03	POLD1_04	POLD1_05	POLD1_06	POLD1_07	POLD1_08	POLD1_09	POLD1_10
POLD3	n/a	POLD3_01	POLD3_02	POLD3_03	POLD3_04	POLD3_05	POLD3_06	POLD3_07	POLD3_08	POLD3_09	POLD3_10
POLE	n/a	POLE_01	POLE_02	POLE_03	POLE_04	POLE_05	POLE_06	POLE_07	POLE_08	POLE_09	POLE_10
POLE2	n/a	POLE2_01	POLE2_02	POLE2_03	POLE2_04	POLE2_05	POLE2_06	POLE2_07	POLE2_08	POLE2_09	POLE2_10
POLE3	n/a	POLE3_01	POLE3_02	POLE3_03	POLE3_04	POLE3_05	POLE3_06	POLE3_07	POLE3_08	POLE3_09	POLE3_10
POLE4	n/a	POLE4_01	POLE4_02	POLE4_03	POLE4_04	POLE4_05	POLE4_06	POLE4_07	POLE4_08	POLE4_09	POLE4_10
POLR1B	n/a	POLR1B_01	POLR1B_02	POLR1B_03	POLR1B_04	POLR1B_05	POLR1B_06	POLR1B_07	POLR1B_08	POLR1B_09	POLR1B_10
POLR1C	n/a	POLR1C_01	POLR1C_02	POLR1C_03	POLR1C_04	POLR1C_05	POLR1C_06	POLR1C_07	POLR1C_08	POLR1C_09	POLR1C_10
POLR2I	n/a	POLR2I_01	POLR2I_02	POLR2I_03	POLR2I_04	POLR2I_05	POLR2I_06	POLR2I_07	POLR2I_08	POLR2I_09	POLR2I_10
POLR2J2	n/a	POLR2J2_01	POLR2J2_02	POLR2J2_03	POLR2J2_04	POLR2J2_05	POLR2J2_06	POLR2J2_07	POLR2J2_08	POLR2J2_09	POLR2J2_10
POLR2L	n/a	POLR2L_01	POLR2L_02	POLR2L_03	POLR2L_04	POLR2L_05	POLR2L_06	POLR2L_07	POLR2L_08	POLR2L_09	POLR2L_10
POLR3D	n/a	POLR3D_01	POLR3D_02	POLR3D_03	POLR3D_04	POLR3D_05	POLR3D_06	POLR3D_07	POLR3D_08	POLR3D_09	POLR3D_10
POLR3E	n/a	POLR3E_01	POLR3E_02	POLR3E_03	POLR3E_04	POLR3E_05	POLR3E_06	POLR3E_07	POLR3E_08	POLR3E_09	POLR3E_10
POLR3K	n/a	POLR3K_01	POLR3K_02	POLR3K_03	POLR3K_04	POLR3K_05	POLR3K_06	POLR3K_07	POLR3K_08	POLR3K_09	POLR3K_10
POU1F1	n/a	POU1F1_01	POU1F1_02	POU1F1_03	POU1F1_04	POU1F1_05	POU1F1_06	POU1F1_07	POU1F1_08	POU1F1_09	POU1F1_10
POU2AF1	n/a	POU2AF1_01	POU2AF1_02	POU2AF1_03	POU2AF1_04	POU2AF1_05	POU2AF1_06	POU2AF1_07	POU2AF1_08	POU2AF1_09	POU2AF1_10
POU2F1	n/a	POU2F1_01	POU2F1_02	POU2F1_03	POU2F1_04	POU2F1_05	POU2F1_06	POU2F1_07	POU2F1_08	POU2F1_09	POU2F1_10
POU2F2	n/a	POU2F2_01	POU2F2_02	POU2F2_03	POU2F2_04	POU2F2_05	POU2F2_06	POU2F2_07	POU2F2_08	POU2F2_09	POU2F2_10
POU2F3	n/a	POU2F3_01	POU2F3_02	POU2F3_03	POU2F3_04	POU2F3_05	POU2F3_06	POU2F3_07	POU2F3_08	POU2F3_09	POU2F3_10
POU3F1	n/a	POU3F1_01	POU3F1_02	POU3F1_03	POU3F1_04	POU3F1_05	POU3F1_06	POU3F1_07	POU3F1_08	POU3F1_09	POU3F1_10
POU3F2	n/a	POU3F2_01	POU3F2_02	POU3F2_03	POU3F2_04	POU3F2_05	POU3F2_06	POU3F2_07	POU3F2_08	POU3F2_09	POU3F2_10
POU3F3	n/a	POU3F3_01	POU3F3_02	POU3F3_03	POU3F3_04	POU3F3_05	POU3F3_06	POU3F3_07	POU3F3_08	POU3F3_09	POU3F3_10
POU3F4	n/a	POU3F4_01	POU3F4_02	POU3F4_03	POU3F4_04	POU3F4_05	POU3F4_06	POU3F4_07	POU3F4_08	POU3F4_09	POU3F4_10
POU4F1	n/a	POU4F1_01	POU4F1_02	POU4F1_03	POU4F1_04	POU4F1_05	POU4F1_06	POU4F1_07	POU4F1_08	POU4F1_09	POU4F1_10
POU4F2	n/a	POU4F2_01	POU4F2_02	POU4F2_03	POU4F2_04	POU4F2_05	POU4F2_06	POU4F2_07	POU4F2_08	POU4F2_09	POU4F2_10
POU4F3	n/a	POU4F3_01	POU4F3_02	POU4F3_03	POU4F3_04	POU4F3_05	POU4F3_06	POU4F3_07	POU4F3_08	POU4F3_09	POU4F3_10
POU5F1	n/a	POU5F1_01	POU5F1_02	POU5F1_03	POU5F1_04	POU5F1_05	POU5F1_06	POU5F1_07	POU5F1_08	POU5F1_09	POU5F1_10
POU5F1B	n/a	POU5F1B_01	POU5F1B_02	POU5F1B_03	POU5F1B_04	POU5F1B_05	POU5F1B_06	POU5F1B_07	POU5F1B_08	POU5F1B_09	POU5F1B_10
POU5F2	n/a	POU5F2_01	POU5F2_02	POU5F2_03	POU5F2_04	POU5F2_05	POU5F2_06	POU5F2_07	POU5F2_08	POU5F2_09	POU5F2_10
POU6F1	n/a	POU6F1_01	POU6F1_02	POU6F1_03	POU6F1_04	POU6F1_05	POU6F1_06	POU6F1_07	POU6F1_08	POU6F1_09	POU6F1_10
POU6F2	n/a	POU6F2_01	POU6F2_02	POU6F2_03	POU6F2_04	POU6F2_05	POU6F2_06	POU6F2_07	POU6F2_08	POU6F2_09	POU6F2_10
PPAN	n/a	PPAN_01	PPAN_02	PPAN_03	PPAN_04	PPAN_05	PPAN_06	PPAN_07	PPAN_08	PPAN_09	PPAN_10
PPARA	n/a	PPARA_01	PPARA_02	PPARA_03	PPARA_04	PPARA_05	PPARA_06	PPARA_07	PPARA_08	PPARA_09	PPARA_10
PPARD	n/a	PPARD_01	PPARD_02	PPARD_03	PPARD_04	PPARD_05	PPARD_06	PPARD_07	PPARD_08	PPARD_09	PPARD_10
PPARG	n/a	PPARG_01	PPARG_02	PPARG_03	PPARG_04	PPARG_05	PPARG_06	PPARG_07	PPARG_08	PPARG_09	PPARG_10
PPARGC1A	n/a	PPARGC1A_01	PPARGC1A_02	PPARGC1A_03	PPARGC1A_04	PPARGC1A_05	PPARGC1A_06	PPARGC1A_07	PPARGC1A_08	PPARGC1A_09	PPARGC1A_10
PPARGC1B	n/a	PPARGC1B_01	PPARGC1B_02	PPARGC1B_03	PPARGC1B_04	PPARGC1B_05	PPARGC1B_06	PPARGC1B_07	PPARGC1B_08	PPARGC1B_09	PPARGC1B_10
PPAT	n/a	PPAT_01	PPAT_02	PPAT_03	PPAT_04	PPAT_05	PPAT_06	PPAT_07	PPAT_08	PPAT_09	PPAT_10
PPRC1	n/a	PPRC1_01	PPRC1_02	PPRC1_03	PPRC1_04	PPRC1_05	PPRC1_06	PPRC1_07	PPRC1_08	PPRC1_09	PPRC1_10
PQBP1	n/a	PQBP1_01	PQBP1_02	PQBP1_03	PQBP1_04	PQBP1_05	PQBP1_06	PQBP1_07	PQBP1_08	PQBP1_09	PQBP1_10
PRC1	n/a	PRC1_01	PRC1_02	PRC1_03	PRC1_04	PRC1_05	PRC1_06	PRC1_07	PRC1_08	PRC1_09	PRC1_10
PRDM1	n/a	PRDM1_01	PRDM1_02	PRDM1_03	PRDM1_04	PRDM1_05	PRDM1_06	PRDM1_07	PRDM1_08	PRDM1_09	PRDM1_10
PRDM10	n/a	PRDM10_01	PRDM10_02	PRDM10_03	PRDM10_04	PRDM10_05	PRDM10_06	PRDM10_07	PRDM10_08	PRDM10_09	PRDM10_10
PRDM12	n/a	PRDM12_01	PRDM12_02	PRDM12_03	PRDM12_04	PRDM12_05	PRDM12_06	PRDM12_07	PRDM12_08	PRDM12_09	PRDM12_10
PRDM13	n/a	PRDM13_01	PRDM13_02	PRDM13_03	PRDM13_04	PRDM13_05	PRDM13_06	PRDM13_07	PRDM13_08	PRDM13_09	PRDM13_10
PRDM14	n/a	PRDM14_01	PRDM14_02	PRDM14_03	PRDM14_04	PRDM14_05	PRDM14_06	PRDM14_07	PRDM14_08	PRDM14_09	PRDM14_10
PRDM15	n/a	PRDM15_01	PRDM15_02	PRDM15_03	PRDM15_04	PRDM15_05	PRDM15_06	PRDM15_07	PRDM15_08	PRDM15_09	PRDM15_10
PRDM16	n/a	PRDM16_01	PRDM16_02	PRDM16_03	PRDM16_04	PRDM16_05	PRDM16_06	PRDM16_07	PRDM16_08	PRDM16_09	PRDM16_10
PRDM2	n/a	PRDM2_01	PRDM2_02	PRDM2_03	PRDM2_04	PRDM2_05	PRDM2_06	PRDM2_07	PRDM2_08	PRDM2_09	PRDM2_10
PRDM4	n/a	PRDM4_01	PRDM4_02	PRDM4_03	PRDM4_04	PRDM4_05	PRDM4_06	PRDM4_07	PRDM4_08	PRDM4_09	PRDM4_10
PRDM5	n/a	PRDM5_01	PRDM5_02	PRDM5_03	PRDM5_04	PRDM5_05	PRDM5_06	PRDM5_07	PRDM5_08	PRDM5_09	PRDM5_10
PRDM6	n/a	PRDM6_01	PRDM6_02	PRDM6_03	PRDM6_04	PRDM6_05	PRDM6_06	PRDM6_07	PRDM6_08	PRDM6_09	PRDM6_10
PRDM7	n/a	PRDM7_01	PRDM7_02	PRDM7_03	PRDM7_04	PRDM7_05	PRDM7_06	PRDM7_07	PRDM7_08	PRDM7_09	PRDM7_10
PRDM8	n/a	PRDM8_01	PRDM8_02	PRDM8_03	PRDM8_04	PRDM8_05	PRDM8_06	PRDM8_07	PRDM8_08	PRDM8_09	PRDM8_10
PRDM9	n/a	PRDM9_01	PRDM9_02	PRDM9_03	PRDM9_04	PRDM9_05	PRDM9_06	PRDM9_07	PRDM9_08	PRDM9_09	PRDM9_10
PREB	n/a	PREB_01	PREB_02	PREB_03	PREB_04	PREB_05	PREB_06	PREB_07	PREB_08	PREB_09	PREB_10
PRKRA	n/a	PRKRA_01	PRKRA_02	PRKRA_03	PRKRA_04	PRKRA_05	PRKRA_06	PRKRA_07	PRKRA_08	PRKRA_09	PRKRA_10
PRKRIR	n/a	PRKRIR_01	PRKRIR_02	PRKRIR_03	PRKRIR_04	PRKRIR_05	PRKRIR_06	PRKRIR_07	PRKRIR_08	PRKRIR_09	PRKRIR_10
PRMT3	n/a	PRMT3_01	PRMT3_02	PRMT3_03	PRMT3_04	PRMT3_05	PRMT3_06	PRMT3_07	PRMT3_08	PRMT3_09	PRMT3_10
PROP1	n/a	PROP1_01	PROP1_02	PROP1_03	PROP1_04	PROP1_05	PROP1_06	PROP1_07	PROP1_08	PROP1_09	PROP1_10
PROX1	n/a	PROX1_01	PROX1_02	PROX1_03	PROX1_04	PROX1_05	PROX1_06	PROX1_07	PROX1_08	PROX1_09	PROX1_10
PROX2	n/a	PROX2_01	PROX2_02	PROX2_03	PROX2_04	PROX2_05	PROX2_06	PROX2_07	PROX2_08	PROX2_09	PROX2_10
PRPF6	n/a	PRPF6_01	PRPF6_02	PRPF6_03	PRPF6_04	PRPF6_05	PRPF6_06	PRPF6_07	PRPF6_08	PRPF6_09	PRPF6_10
PRR12	n/a	PRR12_01	PRR12_02	PRR12_03	PRR12_04	PRR12_05	PRR12_06	PRR12_07	PRR12_08	PRR12_09	PRR12_10
PRRX1	n/a	PRRX1_01	PRRX1_02	PRRX1_03	PRRX1_04	PRRX1_05	PRRX1_06	PRRX1_07	PRRX1_08	PRRX1_09	PRRX1_10
PRRX2	n/a	PRRX2_01	PRRX2_02	PRRX2_03	PRRX2_04	PRRX2_05	PRRX2_06	PRRX2_07	PRRX2_08	PRRX2_09	PRRX2_10
PSME2	n/a	PSME2_01	PSME2_02	PSME2_03	PSME2_04	PSME2_05	PSME2_06	PSME2_07	PSME2_08	PSME2_09	PSME2_10
PTEN	n/a	PTEN_01	PTEN_02	PTEN_03	PTEN_04	PTEN_05	PTEN_06	PTEN_07	PTEN_08	PTEN_09	PTEN_10
PTF1A	n/a	PTF1A_01	PTF1A_02	PTF1A_03	PTF1A_04	PTF1A_05	PTF1A_06	PTF1A_07	PTF1A_08	PTF1A_09	PTF1A_10
PTRF	n/a	PTRF_01	PTRF_02	PTRF_03	PTRF_04	PTRF_05	PTRF_06	PTRF_07	PTRF_08	PTRF_09	PTRF_10
PTTG1	n/a	PTTG1_01	PTTG1_02	PTTG1_03	PTTG1_04	PTTG1_05	PTTG1_06	PTTG1_07	PTTG1_08	PTTG1_09	PTTG1_10
PURA	n/a	PURA_01	PURA_02	PURA_03	PURA_04	PURA_05	PURA_06	PURA_07	PURA_08	PURA_09	PURA_10
PURB	n/a	PURB_01	PURB_02	PURB_03	PURB_04	PURB_05	PURB_06	PURB_07	PURB_08	PURB_09	PURB_10
PUS1	n/a	PUS1_01	PUS1_02	PUS1_03	PUS1_04	PUS1_05	PUS1_06	PUS1_07	PUS1_08	PUS1_09	PUS1_10
PYCARD	n/a	PYCARD_01	PYCARD_02	PYCARD_03	PYCARD_04	PYCARD_05	PYCARD_06	PYCARD_07	PYCARD_08	PYCARD_09	PYCARD_10
RAB11FIP1	n/a	RAB11FIP1_01	RAB11FIP1_02	RAB11FIP1_03	RAB11FIP1_04	RAB11FIP1_05	RAB11FIP1_06	RAB11FIP1_07	RAB11FIP1_08	RAB11FIP1_09	RAB11FIP1_10
RAD51	n/a	RAD51_01	RAD51_02	RAD51_03	RAD51_04	RAD51_05	RAD51_06	RAD51_07	RAD51_08	RAD51_09	RAD51_10
RAD54L2	n/a	RAD54L2_01	RAD54L2_02	RAD54L2_03	RAD54L2_04	RAD54L2_05	RAD54L2_06	RAD54L2_07	RAD54L2_08	RAD54L2_09	RAD54L2_10
RAG1	n/a	RAG1_01	RAG1_02	RAG1_03	RAG1_04	RAG1_05	RAG1_06	RAG1_07	RAG1_08	RAG1_09	RAG1_10
RARA	n/a	RARA_01	RARA_02	RARA_03	RARA_04	RARA_05	RARA_06	RARA_07	RARA_08	RARA_09	RARA_10
RARB	n/a	RARB_01	RARB_02	RARB_03	RARB_04	RARB_05	RARB_06	RARB_07	RARB_08	RARB_09	RARB_10
RARG	n/a	RARG_01	RARG_02	RARG_03	RARG_04	RARG_05	RARG_06	RARG_07	RARG_08	RARG_09	RARG_10
RAX	n/a	RAX_01	RAX_02	RAX_03	RAX_04	RAX_05	RAX_06	RAX_07	RAX_08	RAX_09	RAX_10
RAX2	n/a	RAX2_01	RAX2_02	RAX2_03	RAX2_04	RAX2_05	RAX2_06	RAX2_07	RAX2_08	RAX2_09	RAX2_10
RB1	n/a	RB1_01	RB1_02	RB1_03	RB1_04	RB1_05	RB1_06	RB1_07	RB1_08	RB1_09	RB1_10
RBAK	n/a	RBAK_01	RBAK_02	RBAK_03	RBAK_04	RBAK_05	RBAK_06	RBAK_07	RBAK_08	RBAK_09	RBAK_10
RBBP4	n/a	RBBP4_01	RBBP4_02	RBBP4_03	RBBP4_04	RBBP4_05	RBBP4_06	RBBP4_07	RBBP4_08	RBBP4_09	RBBP4_10
RBBP7	n/a	RBBP7_01	RBBP7_02	RBBP7_03	RBBP7_04	RBBP7_05	RBBP7_06	RBBP7_07	RBBP7_08	RBBP7_09	RBBP7_10
RBCK1	n/a	RBCK1_01	RBCK1_02	RBCK1_03	RBCK1_04	RBCK1_05	RBCK1_06	RBCK1_07	RBCK1_08	RBCK1_09	RBCK1_10
RBFOX2	n/a	RBFOX2_01	RBFOX2_02	RBFOX2_03	RBFOX2_04	RBFOX2_05	RBFOX2_06	RBFOX2_07	RBFOX2_08	RBFOX2_09	RBFOX2_10
RBL1	n/a	RBL1_01	RBL1_02	RBL1_03	RBL1_04	RBL1_05	RBL1_06	RBL1_07	RBL1_08	RBL1_09	RBL1_10
RBM10	n/a	RBM10_01	RBM10_02	RBM10_03	RBM10_04	RBM10_05	RBM10_06	RBM10_07	RBM10_08	RBM10_09	RBM10_10
RBM14	n/a	RBM14_01	RBM14_02	RBM14_03	RBM14_04	RBM14_05	RBM14_06	RBM14_07	RBM14_08	RBM14_09	RBM14_10
RBM39	n/a	RBM39_01	RBM39_02	RBM39_03	RBM39_04	RBM39_05	RBM39_06	RBM39_07	RBM39_08	RBM39_09	RBM39_10
RBM5	n/a	RBM5_01	RBM5_02	RBM5_03	RBM5_04	RBM5_05	RBM5_06	RBM5_07	RBM5_08	RBM5_09	RBM5_10
RBM6	n/a	RBM6_01	RBM6_02	RBM6_03	RBM6_04	RBM6_05	RBM6_06	RBM6_07	RBM6_08	RBM6_09	RBM6_10
RBPJ	n/a	RBPJ_01	RBPJ_02	RBPJ_03	RBPJ_04	RBPJ_05	RBPJ_06	RBPJ_07	RBPJ_08	RBPJ_09	RBPJ_10
RC3H1	n/a	RC3H1_01	RC3H1_02	RC3H1_03	RC3H1_04	RC3H1_05	RC3H1_06	RC3H1_07	RC3H1_08	RC3H1_09	RC3H1_10
RC3H2	n/a	RC3H2_01	RC3H2_02	RC3H2_03	RC3H2_04	RC3H2_05	RC3H2_06	RC3H2_07	RC3H2_08	RC3H2_09	RC3H2_10
RCAN1	n/a	RCAN1_01	RCAN1_02	RCAN1_03	RCAN1_04	RCAN1_05	RCAN1_06	RCAN1_07	RCAN1_08	RCAN1_09	RCAN1_10
RCL1	n/a	RCL1_01	RCL1_02	RCL1_03	RCL1_04	RCL1_05	RCL1_06	RCL1_07	RCL1_08	RCL1_09	RCL1_10
RCOR1	n/a	RCOR1_01	RCOR1_02	RCOR1_03	RCOR1_04	RCOR1_05	RCOR1_06	RCOR1_07	RCOR1_08	RCOR1_09	RCOR1_10
RCOR2	n/a	RCOR2_01	RCOR2_02	RCOR2_03	RCOR2_04	RCOR2_05	RCOR2_06	RCOR2_07	RCOR2_08	RCOR2_09	RCOR2_10
RCOR3	n/a	RCOR3_01	RCOR3_02	RCOR3_03	RCOR3_04	RCOR3_05	RCOR3_06	RCOR3_07	RCOR3_08	RCOR3_09	RCOR3_10
REL	n/a	REL_01	REL_02	REL_03	REL_04	REL_05	REL_06	REL_07	REL_08	REL_09	REL_10
RELA	n/a	RELA_01	RELA_02	RELA_03	RELA_04	RELA_05	RELA_06	RELA_07	RELA_08	RELA_09	RELA_10
RELB	n/a	RELB_01	RELB_02	RELB_03	RELB_04	RELB_05	RELB_06	RELB_07	RELB_08	RELB_09	RELB_10
REPIN1	n/a	REPIN1_01	REPIN1_02	REPIN1_03	REPIN1_04	REPIN1_05	REPIN1_06	REPIN1_07	REPIN1_08	REPIN1_09	REPIN1_10
RERE	n/a	RERE_01	RERE_02	RERE_03	RERE_04	RERE_05	RERE_06	RERE_07	RERE_08	RERE_09	RERE_10
REST	n/a	REST_01	REST_02	REST_03	REST_04	REST_05	REST_06	REST_07	REST_08	REST_09	REST_10
REXO4	n/a	REXO4_01	REXO4_02	REXO4_03	REXO4_04	REXO4_05	REXO4_06	REXO4_07	REXO4_08	REXO4_09	REXO4_10
RFC1	n/a	RFC1_01	RFC1_02	RFC1_03	RFC1_04	RFC1_05	RFC1_06	RFC1_07	RFC1_08	RFC1_09	RFC1_10
RFC2	n/a	RFC2_01	RFC2_02	RFC2_03	RFC2_04	RFC2_05	RFC2_06	RFC2_07	RFC2_08	RFC2_09	RFC2_10
RFC4	n/a	RFC4_01	RFC4_02	RFC4_03	RFC4_04	RFC4_05	RFC4_06	RFC4_07	RFC4_08	RFC4_09	RFC4_10
RFX1	n/a	RFX1_01	RFX1_02	RFX1_03	RFX1_04	RFX1_05	RFX1_06	RFX1_07	RFX1_08	RFX1_09	RFX1_10
RFX2	n/a	RFX2_01	RFX2_02	RFX2_03	RFX2_04	RFX2_05	RFX2_06	RFX2_07	RFX2_08	RFX2_09	RFX2_10
RFX3	n/a	RFX3_01	RFX3_02	RFX3_03	RFX3_04	RFX3_05	RFX3_06	RFX3_07	RFX3_08	RFX3_09	RFX3_10
RFX4	n/a	RFX4_01	RFX4_02	RFX4_03	RFX4_04	RFX4_05	RFX4_06	RFX4_07	RFX4_08	RFX4_09	RFX4_10
RFX5	n/a	RFX5_01	RFX5_02	RFX5_03	RFX5_04	RFX5_05	RFX5_06	RFX5_07	RFX5_08	RFX5_09	RFX5_10
RFX6	n/a	RFX6_01	RFX6_02	RFX6_03	RFX6_04	RFX6_05	RFX6_06	RFX6_07	RFX6_08	RFX6_09	RFX6_10
RFX7	n/a	RFX7_01	RFX7_02	RFX7_03	RFX7_04	RFX7_05	RFX7_06	RFX7_07	RFX7_08	RFX7_09	RFX7_10
RFX8	n/a	RFX8_01	RFX8_02	RFX8_03	RFX8_04	RFX8_05	RFX8_06	RFX8_07	RFX8_08	RFX8_09	RFX8_10
RFXANK	n/a	RFXANK_01	RFXANK_02	RFXANK_03	RFXANK_04	RFXANK_05	RFXANK_06	RFXANK_07	RFXANK_08	RFXANK_09	RFXANK_10
RFXAP	n/a	RFXAP_01	RFXAP_02	RFXAP_03	RFXAP_04	RFXAP_05	RFXAP_06	RFXAP_07	RFXAP_08	RFXAP_09	RFXAP_10
RHOXF1	n/a	RHOXF1_01	RHOXF1_02	RHOXF1_03	RHOXF1_04	RHOXF1_05	RHOXF1_06	RHOXF1_07	RHOXF1_08	RHOXF1_09	RHOXF1_10
RHOXF2	n/a	RHOXF2_01	RHOXF2_02	RHOXF2_03	RHOXF2_04	RHOXF2_05	RHOXF2_06	RHOXF2_07	RHOXF2_08	RHOXF2_09	RHOXF2_10
RHOXF2B	n/a	RHOXF2B_01	RHOXF2B_02	RHOXF2B_03	RHOXF2B_04	RHOXF2B_05	RHOXF2B_06	RHOXF2B_07	RHOXF2B_08	RHOXF2B_09	RHOXF2B_10
RIF1	n/a	RIF1_01	RIF1_02	RIF1_03	RIF1_04	RIF1_05	RIF1_06	RIF1_07	RIF1_08	RIF1_09	RIF1_10
RING1	n/a	RING1_01	RING1_02	RING1_03	RING1_04	RING1_05	RING1_06	RING1_07	RING1_08	RING1_09	RING1_10
RIOK1	n/a	RIOK1_01	RIOK1_02	RIOK1_03	RIOK1_04	RIOK1_05	RIOK1_06	RIOK1_07	RIOK1_08	RIOK1_09	RIOK1_10
RLF	n/a	RLF_01	RLF_02	RLF_03	RLF_04	RLF_05	RLF_06	RLF_07	RLF_08	RLF_09	RLF_10
RNASEH2A	n/a	RNASEH2A_01	RNASEH2A_02	RNASEH2A_03	RNASEH2A_04	RNASEH2A_05	RNASEH2A_06	RNASEH2A_07	RNASEH2A_08	RNASEH2A_09	RNASEH2A_10
RNF14	n/a	RNF14_01	RNF14_02	RNF14_03	RNF14_04	RNF14_05	RNF14_06	RNF14_07	RNF14_08	RNF14_09	RNF14_10
RNF141	n/a	RNF141_01	RNF141_02	RNF141_03	RNF141_04	RNF141_05	RNF141_06	RNF141_07	RNF141_08	RNF141_09	RNF141_10
RNF2	n/a	RNF2_01	RNF2_02	RNF2_03	RNF2_04	RNF2_05	RNF2_06	RNF2_07	RNF2_08	RNF2_09	RNF2_10
RNF213	n/a	RNF213_01	RNF213_02	RNF213_03	RNF213_04	RNF213_05	RNF213_06	RNF213_07	RNF213_08	RNF213_09	RNF213_10
RNF4	n/a	RNF4_01	RNF4_02	RNF4_03	RNF4_04	RNF4_05	RNF4_06	RNF4_07	RNF4_08	RNF4_09	RNF4_10
RNF6	n/a	RNF6_01	RNF6_02	RNF6_03	RNF6_04	RNF6_05	RNF6_06	RNF6_07	RNF6_08	RNF6_09	RNF6_10
RORA	n/a	RORA_01	RORA_02	RORA_03	RORA_04	RORA_05	RORA_06	RORA_07	RORA_08	RORA_09	RORA_10
RORB	n/a	RORB_01	RORB_02	RORB_03	RORB_04	RORB_05	RORB_06	RORB_07	RORB_08	RORB_09	RORB_10
RORC	n/a	RORC_01	RORC_02	RORC_03	RORC_04	RORC_05	RORC_06	RORC_07	RORC_08	RORC_09	RORC_10
RPA2	n/a	RPA2_01	RPA2_02	RPA2_03	RPA2_04	RPA2_05	RPA2_06	RPA2_07	RPA2_08	RPA2_09	RPA2_10
RPL10A	n/a	RPL10A_01	RPL10A_02	RPL10A_03	RPL10A_04	RPL10A_05	RPL10A_06	RPL10A_07	RPL10A_08	RPL10A_09	RPL10A_10
RPL13	n/a	RPL13_01	RPL13_02	RPL13_03	RPL13_04	RPL13_05	RPL13_06	RPL13_07	RPL13_08	RPL13_09	RPL13_10
RPL17	n/a	RPL17_01	RPL17_02	RPL17_03	RPL17_04	RPL17_05	RPL17_06	RPL17_07	RPL17_08	RPL17_09
RPL17-C18orf32	n/a	RPL17-C18orf32_01	RPL17-C18orf32_02	RPL17-C18orf32_03	RPL17-C18orf32_04	RPL17-C18orf32_05	RPL17-C18orf32_06	RPL17-C18orf32_07	RPL17-C18orf32_08	RPL17-C18orf32_09	RPL17-C18orf32_10
RPL22L1	n/a	RPL22L1_01	RPL22L1_02	RPL22L1_03	RPL22L1_04	RPL22L1_05	RPL22L1_06	RPL22L1_07	RPL22L1_08	RPL22L1_09	RPL22L1_10
RPL23	n/a	RPL23_01	RPL23_02	RPL23_03	RPL23_04	RPL23_05	RPL23_06	RPL23_07	RPL23_08	RPL23_09	RPL23_10
RPL23A	n/a	RPL23A_01	RPL23A_02	RPL23A_03	RPL23A_04	RPL23A_05	RPL23A_06	RPL23A_07	RPL23A_08	RPL23A_09	RPL23A_10
RPL24	n/a	RPL24_01	RPL24_02	RPL24_03	RPL24_04	RPL24_05	RPL24_06	RPL24_07	RPL24_08	RPL24_09	RPL24_10
RPL29	n/a	RPL29_01	RPL29_02	RPL29_03	RPL29_04	RPL29_05	RPL29_06	RPL29_07	RPL29_08	RPL29_09	RPL29_10
RPL32	n/a	RPL32_01	RPL32_02	RPL32_03	RPL32_04	RPL32_05	RPL32_06	RPL32_07	RPL32_08	RPL32_09	RPL32_10
RPL34	n/a	RPL34_01	RPL34_02	RPL34_03	RPL34_04	RPL34_05	RPL34_06	RPL34_07	RPL34_08	RPL34_09	RPL34_10
RPL35A	n/a	RPL35A_01	RPL35A_02	RPL35A_03	RPL35A_04	RPL35A_05	RPL35A_06	RPL35A_07	RPL35A_08	RPL35A_09	RPL35A_10
RPL37A	n/a	RPL37A_01	RPL37A_02	RPL37A_03	RPL37A_04	RPL37A_05	RPL37A_06	RPL37A_07	RPL37A_08	RPL37A_09	RPL37A_10
RPL7L1	n/a	RPL7L1_01	RPL7L1_02	RPL7L1_03	RPL7L1_04	RPL7L1_05	RPL7L1_06	RPL7L1_07	RPL7L1_08	RPL7L1_09	RPL7L1_10
RPS12	n/a	RPS12_01	RPS12_02	RPS12_03	RPS12_04	RPS12_05	RPS12_06	RPS12_07	RPS12_08	RPS12_09	RPS12_10
RPS2	n/a	RPS2_01	RPS2_02	RPS2_03	RPS2_04	RPS2_05	RPS2_06	RPS2_07	RPS2_08	RPS2_09	RPS2_10
RPS20	n/a	RPS20_01	RPS20_02	RPS20_03	RPS20_04	RPS20_05	RPS20_06	RPS20_07	RPS20_08	RPS20_09	RPS20_10
RPS21	n/a	RPS21_01	RPS21_02	RPS21_03	RPS21_04	RPS21_05	RPS21_06	RPS21_07	RPS21_08	RPS21_09	RPS21_10
RPS24	n/a	RPS24_01	RPS24_02	RPS24_03	RPS24_04	RPS24_05	RPS24_06	RPS24_07	RPS24_08	RPS24_09	RPS24_10
RPS25	n/a	RPS25_01	RPS25_02	RPS25_03	RPS25_04	RPS25_05	RPS25_06	RPS25_07	RPS25_08	RPS25_09	RPS25_10
RPS3	n/a	RPS3_01	RPS3_02	RPS3_03	RPS3_04	RPS3_05	RPS3_06	RPS3_07	RPS3_08	RPS3_09	RPS3_10
RPS7	n/a	RPS7_01	RPS7_02	RPS7_03	RPS7_04	RPS7_05	RPS7_06	RPS7_07	RPS7_08	RPS7_09	RPS7_10
RREB1	n/a	RREB1_01	RREB1_02	RREB1_03	RREB1_04	RREB1_05	RREB1_06	RREB1_07	RREB1_08	RREB1_09	RREB1_10
RRM1	n/a	RRM1_01	RRM1_02	RRM1_03	RRM1_04	RRM1_05	RRM1_06	RRM1_07	RRM1_08	RRM1_09	RRM1_10
RRN3	n/a	RRN3_01	RRN3_02	RRN3_03	RRN3_04	RRN3_05	RRN3_06	RRN3_07	RRN3_08	RRN3_09	RRN3_10
RRP1	n/a	RRP1_01	RRP1_02	RRP1_03	RRP1_04	RRP1_05	RRP1_06	RRP1_07	RRP1_08	RRP1_09	RRP1_10
RRP12	n/a	RRP12_01	RRP12_02	RRP12_03	RRP12_04	RRP12_05	RRP12_06	RRP12_07	RRP12_08	RRP12_09	RRP12_10
RRP1B	n/a	RRP1B_01	RRP1B_02	RRP1B_03	RRP1B_04	RRP1B_05	RRP1B_06	RRP1B_07	RRP1B_08	RRP1B_09	RRP1B_10
RRS1	n/a	RRS1_01	RRS1_02	RRS1_03	RRS1_04	RRS1_05	RRS1_06	RRS1_07	RRS1_08	RRS1_09	RRS1_10
RSL1D1	n/a	RSL1D1_01	RSL1D1_02	RSL1D1_03	RSL1D1_04	RSL1D1_05	RSL1D1_06	RSL1D1_07	RSL1D1_08	RSL1D1_09	RSL1D1_10
RUNX1	n/a	RUNX1_01	RUNX1_02	RUNX1_03	RUNX1_04	RUNX1_05	RUNX1_06	RUNX1_07	RUNX1_08	RUNX1_09	RUNX1_10
RUNX1T1	n/a	RUNX1T1_01	RUNX1T1_02	RUNX1T1_03	RUNX1T1_04	RUNX1T1_05	RUNX1T1_06	RUNX1T1_07	RUNX1T1_08	RUNX1T1_09	RUNX1T1_10
RUNX2	n/a	RUNX2_01	RUNX2_02	RUNX2_03	RUNX2_04	RUNX2_05	RUNX2_06	RUNX2_07	RUNX2_08	RUNX2_09	RUNX2_10
RUNX3	n/a	RUNX3_01	RUNX3_02	RUNX3_03	RUNX3_04	RUNX3_05	RUNX3_06	RUNX3_07	RUNX3_08	RUNX3_09	RUNX3_10
RUVBL1	n/a	RUVBL1_01	RUVBL1_02	RUVBL1_03	RUVBL1_04	RUVBL1_05	RUVBL1_06	RUVBL1_07	RUVBL1_08	RUVBL1_09	RUVBL1_10
RUVBL2	n/a	RUVBL2_01	RUVBL2_02	RUVBL2_03	RUVBL2_04	RUVBL2_05	RUVBL2_06	RUVBL2_07	RUVBL2_08	RUVBL2_09	RUVBL2_10
RXRA	n/a	RXRA_01	RXRA_02	RXRA_03	RXRA_04	RXRA_05	RXRA_06	RXRA_07	RXRA_08	RXRA_09	RXRA_10
RXRB	n/a	RXRB_01	RXRB_02	RXRB_03	RXRB_04	RXRB_05	RXRB_06	RXRB_07	RXRB_08	RXRB_09	RXRB_10
RXRG	n/a	RXRG_01	RXRG_02	RXRG_03	RXRG_04	RXRG_05	RXRG_06	RXRG_07	RXRG_08	RXRG_09	RXRG_10
RYBP	n/a	RYBP_01	RYBP_02	RYBP_03	RYBP_04	RYBP_05	RYBP_06	RYBP_07	RYBP_08	RYBP_09	RYBP_10
SALL1	n/a	SALL1_01	SALL1_02	SALL1_03	SALL1_04	SALL1_05	SALL1_06	SALL1_07	SALL1_08	SALL1_09	SALL1_10
SALL2	n/a	SALL2_01	SALL2_02	SALL2_03	SALL2_04	SALL2_05	SALL2_06	SALL2_07	SALL2_08	SALL2_09	SALL2_10
SALL3	n/a	SALL3_01	SALL3_02	SALL3_03	SALL3_04	SALL3_05	SALL3_06	SALL3_07	SALL3_08	SALL3_09	SALL3_10
SALL4	n/a	SALL4_01	SALL4_02	SALL4_03	SALL4_04	SALL4_05	SALL4_06	SALL4_07	SALL4_08	SALL4_09	SALL4_10
SAP18	n/a	SAP18_01	SAP18_02	SAP18_03	SAP18_04	SAP18_05	SAP18_06	SAP18_07	SAP18_08	SAP18_09	SAP18_10
SAP30	n/a	SAP30_01	SAP30_02	SAP30_03	SAP30_04	SAP30_05	SAP30_06	SAP30_07	SAP30_08	SAP30_09	SAP30_10
SAP30BP	n/a	SAP30BP_01	SAP30BP_02	SAP30BP_03	SAP30BP_04	SAP30BP_05	SAP30BP_06	SAP30BP_07	SAP30BP_08	SAP30BP_09	SAP30BP_10
SATB1	n/a	SATB1_01	SATB1_02	SATB1_03	SATB1_04	SATB1_05	SATB1_06	SATB1_07	SATB1_08	SATB1_09	SATB1_10
SATB2	n/a	SATB2_01	SATB2_02	SATB2_03	SATB2_04	SATB2_05	SATB2_06	SATB2_07	SATB2_08	SATB2_09	SATB2_10
SCAF1	n/a	SCAF1_01	SCAF1_02	SCAF1_03	SCAF1_04	SCAF1_05	SCAF1_06	SCAF1_07	SCAF1_08	SCAF1_09	SCAF1_10
SCAND1	n/a	SCAND1_01	SCAND1_02	SCAND1_03	SCAND1_04	SCAND1_05	SCAND1_06	SCAND1_07	SCAND1_08	SCAND1_09	SCAND1_10
SCMH1	n/a	SCMH1_01	SCMH1_02	SCMH1_03	SCMH1_04	SCMH1_05	SCMH1_06	SCMH1_07	SCMH1_08	SCMH1_09	SCMH1_10
SCML1	n/a	SCML1_01	SCML1_02	SCML1_03	SCML1_04	SCML1_05	SCML1_06	SCML1_07	SCML1_08	SCML1_09	SCML1_10
SCML2	n/a	SCML2_01	SCML2_02	SCML2_03	SCML2_04	SCML2_05	SCML2_06	SCML2_07	SCML2_08	SCML2_09	SCML2_10
SCML4	n/a	SCML4_01	SCML4_02	SCML4_03	SCML4_04	SCML4_05	SCML4_06	SCML4_07	SCML4_08	SCML4_09	SCML4_10
SCRT1	n/a	SCRT1_01	SCRT1_02	SCRT1_03	SCRT1_04	SCRT1_05	SCRT1_06	SCRT1_07	SCRT1_08	SCRT1_09	SCRT1_10
SCRT2	n/a	SCRT2_01	SCRT2_02	SCRT2_03	SCRT2_04	SCRT2_05	SCRT2_06	SCRT2_07	SCRT2_08	SCRT2_09	SCRT2_10
SDHB	n/a	SDHB_01	SDHB_02	SDHB_03	SDHB_04	SDHB_05	SDHB_06	SDHB_07	SDHB_08	SDHB_09	SDHB_10
SDHC	n/a	SDHC_01	SDHC_02	SDHC_03	SDHC_04	SDHC_05	SDHC_06	SDHC_07	SDHC_08	SDHC_09	SDHC_10
SDHD	n/a	SDHD_01	SDHD_02	SDHD_03	SDHD_04	SDHD_05	SDHD_06	SDHD_07	SDHD_08	SDHD_09	SDHD_10
SEBOX	n/a	SEBOX_01	SEBOX_02	SEBOX_03	SEBOX_04	SEBOX_05	SEBOX_06	SEBOX_07	SEBOX_08	SEBOX_09	SEBOX_10
SEC14L2	n/a	SEC14L2_01	SEC14L2_02	SEC14L2_03	SEC14L2_04	SEC14L2_05	SEC14L2_06	SEC14L2_07	SEC14L2_08	SEC14L2_09	SEC14L2_10
SEC62	n/a	SEC62_01	SEC62_02	SEC62_03	SEC62_04	SEC62_05	SEC62_06	SEC62_07	SEC62_08	SEC62_09	SEC62_10
SEPSECS	n/a	SEPSECS_01	SEPSECS_02	SEPSECS_03	SEPSECS_04	SEPSECS_05	SEPSECS_06	SEPSECS_07	SEPSECS_08	SEPSECS_09	SEPSECS_10
SERTAD1	n/a	SERTAD1_01	SERTAD1_02	SERTAD1_03	SERTAD1_04	SERTAD1_05	SERTAD1_06	SERTAD1_07	SERTAD1_08	SERTAD1_09	SERTAD1_10
SERTAD2	n/a	SERTAD2_01	SERTAD2_02	SERTAD2_03	SERTAD2_04	SERTAD2_05	SERTAD2_06	SERTAD2_07	SERTAD2_08	SERTAD2_09	SERTAD2_10
SERTAD3	n/a	SERTAD3_01	SERTAD3_02	SERTAD3_03	SERTAD3_04	SERTAD3_05	SERTAD3_06	SERTAD3_07	SERTAD3_08	SERTAD3_09	SERTAD3_10
SETBP1	n/a	SETBP1_01	SETBP1_02	SETBP1_03	SETBP1_04	SETBP1_05	SETBP1_06	SETBP1_07	SETBP1_08	SETBP1_09	SETBP1_10
SETDB1	n/a	SETDB1_01	SETDB1_02	SETDB1_03	SETDB1_04	SETDB1_05	SETDB1_06	SETDB1_07	SETDB1_08	SETDB1_09	SETDB1_10
SETDB2	n/a	SETDB2_01	SETDB2_02	SETDB2_03	SETDB2_04	SETDB2_05	SETDB2_06	SETDB2_07	SETDB2_08	SETDB2_09	SETDB2_10
SF1	n/a	SF1_01	SF1_02	SF1_03	SF1_04	SF1_05	SF1_06	SF1_07	SF1_08	SF1_09	SF1_10
SHMT2	n/a	SHMT2_01	SHMT2_02	SHMT2_03	SHMT2_04	SHMT2_05	SHMT2_06	SHMT2_07	SHMT2_08	SHMT2_09	SHMT2_10
SHOX	n/a	SHOX_01	SHOX_02	SHOX_03	SHOX_04	SHOX_05	SHOX_06	SHOX_07	SHOX_08	SHOX_09	SHOX_10
SHOX2	n/a	SHOX2_01	SHOX2_02	SHOX2_03	SHOX2_04	SHOX2_05	SHOX2_06	SHOX2_07	SHOX2_08	SHOX2_09	SHOX2_10
SHPRH	n/a	SHPRH_01	SHPRH_02	SHPRH_03	SHPRH_04	SHPRH_05	SHPRH_06	SHPRH_07	SHPRH_08	SHPRH_09	SHPRH_10
SIAH2	n/a	SIAH2_01	SIAH2_02	SIAH2_03	SIAH2_04	SIAH2_05	SIAH2_06	SIAH2_07	SIAH2_08	SIAH2_09	SIAH2_10
SIM1	n/a	SIM1_01	SIM1_02	SIM1_03	SIM1_04	SIM1_05	SIM1_06	SIM1_07	SIM1_08	SIM1_09	SIM1_10
SIM2	n/a	SIM2_01	SIM2_02	SIM2_03	SIM2_04	SIM2_05	SIM2_06	SIM2_07	SIM2_08	SIM2_09	SIM2_10
SIN3A	n/a	SIN3A_01	SIN3A_02	SIN3A_03	SIN3A_04	SIN3A_05	SIN3A_06	SIN3A_07	SIN3A_08	SIN3A_09	SIN3A_10
SIN3B	n/a	SIN3B_01	SIN3B_02	SIN3B_03	SIN3B_04	SIN3B_05	SIN3B_06	SIN3B_07	SIN3B_08	SIN3B_09	SIN3B_10
SIRT1	n/a	SIRT1_01	SIRT1_02	SIRT1_03	SIRT1_04	SIRT1_05	SIRT1_06	SIRT1_07	SIRT1_08	SIRT1_09	SIRT1_10
SIRT2	n/a	SIRT2_01	SIRT2_02	SIRT2_03	SIRT2_04	SIRT2_05	SIRT2_06	SIRT2_07	SIRT2_08	SIRT2_09	SIRT2_10
SIX1	n/a	SIX1_01	SIX1_02	SIX1_03	SIX1_04	SIX1_05	SIX1_06	SIX1_07	SIX1_08	SIX1_09	SIX1_10
SIX2	n/a	SIX2_01	SIX2_02	SIX2_03	SIX2_04	SIX2_05	SIX2_06	SIX2_07	SIX2_08	SIX2_09	SIX2_10
SIX3	n/a	SIX3_01	SIX3_02	SIX3_03	SIX3_04	SIX3_05	SIX3_06	SIX3_07	SIX3_08	SIX3_09	SIX3_10
SIX4	n/a	SIX4_01	SIX4_02	SIX4_03	SIX4_04	SIX4_05	SIX4_06	SIX4_07	SIX4_08	SIX4_09	SIX4_10
SIX5	n/a	SIX5_01	SIX5_02	SIX5_03	SIX5_04	SIX5_05	SIX5_06	SIX5_07	SIX5_08	SIX5_09	SIX5_10
SIX6	n/a	SIX6_01	SIX6_02	SIX6_03	SIX6_04	SIX6_05	SIX6_06	SIX6_07	SIX6_08	SIX6_09	SIX6_10
SKI	n/a	SKI_01	SKI_02	SKI_03	SKI_04	SKI_05	SKI_06	SKI_07	SKI_08	SKI_09	SKI_10
SKIL	n/a	SKIL_01	SKIL_02	SKIL_03	SKIL_04	SKIL_05	SKIL_06	SKIL_07	SKIL_08	SKIL_09	SKIL_10
SKOR1	n/a	SKOR1_01	SKOR1_02	SKOR1_03	SKOR1_04	SKOR1_05	SKOR1_06	SKOR1_07	SKOR1_08	SKOR1_09	SKOR1_10
SLBP	n/a	SLBP_01	SLBP_02	SLBP_03	SLBP_04	SLBP_05	SLBP_06	SLBP_07	SLBP_08	SLBP_09	SLBP_10
SLC11A2	n/a	SLC11A2_01	SLC11A2_02	SLC11A2_03	SLC11A2_04	SLC11A2_05	SLC11A2_06	SLC11A2_07	SLC11A2_08	SLC11A2_09	SLC11A2_10
SLC2A6	n/a	SLC2A6_01	SLC2A6_02	SLC2A6_03	SLC2A6_04	SLC2A6_05	SLC2A6_06	SLC2A6_07	SLC2A6_08	SLC2A6_09	SLC2A6_10
SLTM	n/a	SLTM_01	SLTM_02	SLTM_03	SLTM_04	SLTM_05	SLTM_06	SLTM_07	SLTM_08	SLTM_09	SLTM_10
SMAD1	n/a	SMAD1_01	SMAD1_02	SMAD1_03	SMAD1_04	SMAD1_05	SMAD1_06	SMAD1_07	SMAD1_08	SMAD1_09	SMAD1_10
SMAD2	n/a	SMAD2_01	SMAD2_02	SMAD2_03	SMAD2_04	SMAD2_05	SMAD2_06	SMAD2_07	SMAD2_08	SMAD2_09	SMAD2_10
SMAD3	n/a	SMAD3_01	SMAD3_02	SMAD3_03	SMAD3_04	SMAD3_05	SMAD3_06	SMAD3_07	SMAD3_08	SMAD3_09	SMAD3_10
SMAD4	n/a	SMAD4_01	SMAD4_02	SMAD4_03	SMAD4_04	SMAD4_05	SMAD4_06	SMAD4_07	SMAD4_08	SMAD4_09	SMAD4_10
SMAD5	n/a	SMAD5_01	SMAD5_02	SMAD5_03	SMAD5_04	SMAD5_05	SMAD5_06	SMAD5_07	SMAD5_08	SMAD5_09	SMAD5_10
SMAD6	n/a	SMAD6_01	SMAD6_02	SMAD6_03	SMAD6_04	SMAD6_05	SMAD6_06	SMAD6_07	SMAD6_08	SMAD6_09	SMAD6_10
SMAD7	n/a	SMAD7_01	SMAD7_02	SMAD7_03	SMAD7_04	SMAD7_05	SMAD7_06	SMAD7_07	SMAD7_08	SMAD7_09	SMAD7_10
SMAD9	n/a	SMAD9_01	SMAD9_02	SMAD9_03	SMAD9_04	SMAD9_05	SMAD9_06	SMAD9_07	SMAD9_08	SMAD9_09	SMAD9_10
SMARCA1	n/a	SMARCA1_01	SMARCA1_02	SMARCA1_03	SMARCA1_04	SMARCA1_05	SMARCA1_06	SMARCA1_07	SMARCA1_08	SMARCA1_09	SMARCA1_10
SMARCA2	n/a	SMARCA2_01	SMARCA2_02	SMARCA2_03	SMARCA2_04	SMARCA2_05	SMARCA2_06	SMARCA2_07	SMARCA2_08	SMARCA2_09	SMARCA2_10
SMARCA4	n/a	SMARCA4_01	SMARCA4_02	SMARCA4_03	SMARCA4_04	SMARCA4_05	SMARCA4_06	SMARCA4_07	SMARCA4_08	SMARCA4_09	SMARCA4_10
SMARCA5	n/a	SMARCA5_01	SMARCA5_02	SMARCA5_03	SMARCA5_04	SMARCA5_05	SMARCA5_06	SMARCA5_07	SMARCA5_08	SMARCA5_09	SMARCA5_10
SMARCC1	n/a	SMARCC1_01	SMARCC1_02	SMARCC1_03	SMARCC1_04	SMARCC1_05	SMARCC1_06	SMARCC1_07	SMARCC1_08	SMARCC1_09	SMARCC1_10
SMARCC2	n/a	SMARCC2_01	SMARCC2_02	SMARCC2_03	SMARCC2_04	SMARCC2_05	SMARCC2_06	SMARCC2_07	SMARCC2_08	SMARCC2_09	SMARCC2_10
SMARCD1	n/a	SMARCD1_01	SMARCD1_02	SMARCD1_03	SMARCD1_04	SMARCD1_05	SMARCD1_06	SMARCD1_07	SMARCD1_08	SMARCD1_09	SMARCD1_10
SMARCD2	n/a	SMARCD2_01	SMARCD2_02	SMARCD2_03	SMARCD2_04	SMARCD2_05	SMARCD2_06	SMARCD2_07	SMARCD2_08	SMARCD2_09	SMARCD2_10
SMARCD3	n/a	SMARCD3_01	SMARCD3_02	SMARCD3_03	SMARCD3_04	SMARCD3_05	SMARCD3_06	SMARCD3_07	SMARCD3_08	SMARCD3_09	SMARCD3_10
SMARCE1	n/a	SMARCE1_01	SMARCE1_02	SMARCE1_03	SMARCE1_04	SMARCE1_05	SMARCE1_06	SMARCE1_07	SMARCE1_08	SMARCE1_09	SMARCE1_10
SMYD1	n/a	SMYD1_01	SMYD1_02	SMYD1_03	SMYD1_04	SMYD1_05	SMYD1_06	SMYD1_07	SMYD1_08	SMYD1_09	SMYD1_10
SNAI1	n/a	SNAI1_01	SNAI1_02	SNAI1_03	SNAI1_04	SNAI1_05	SNAI1_06	SNAI1_07	SNAI1_08	SNAI1_09	SNAI1_10
SNAI2	n/a	SNAI2_01	SNAI2_02	SNAI2_03	SNAI2_04	SNAI2_05	SNAI2_06	SNAI2_07	SNAI2_08	SNAI2_09	SNAI2_10
SNAI3	n/a	SNAI3_01	SNAI3_02	SNAI3_03	SNAI3_04	SNAI3_05	SNAI3_06	SNAI3_07	SNAI3_08	SNAI3_09	SNAI3_10
SNAPC2	n/a	SNAPC2_01	SNAPC2_02	SNAPC2_03	SNAPC2_04	SNAPC2_05	SNAPC2_06	SNAPC2_07	SNAPC2_08	SNAPC2_09	SNAPC2_10
SNAPC4	n/a	SNAPC4_01	SNAPC4_02	SNAPC4_03	SNAPC4_04	SNAPC4_05	SNAPC4_06	SNAPC4_07	SNAPC4_08	SNAPC4_09	SNAPC4_10
SNAPC5	n/a	SNAPC5_01	SNAPC5_02	SNAPC5_03	SNAPC5_04	SNAPC5_05	SNAPC5_06	SNAPC5_07	SNAPC5_08	SNAPC5_09	SNAPC5_10
SND1	n/a	SND1_01	SND1_02	SND1_03	SND1_04	SND1_05	SND1_06	SND1_07	SND1_08	SND1_09	SND1_10
SNF8	n/a	SNF8_01	SNF8_02	SNF8_03	SNF8_04	SNF8_05	SNF8_06	SNF8_07	SNF8_08	SNF8_09	SNF8_10
SNW1	n/a	SNW1_01	SNW1_02	SNW1_03	SNW1_04	SNW1_05	SNW1_06	SNW1_07	SNW1_08	SNW1_09	SNW1_10
SOCS4	n/a	SOCS4_01	SOCS4_02	SOCS4_03	SOCS4_04	SOCS4_05	SOCS4_06	SOCS4_07	SOCS4_08	SOCS4_09	SOCS4_10
SOHLH1	n/a	SOHLH1_01	SOHLH1_02	SOHLH1_03	SOHLH1_04	SOHLH1_05	SOHLH1_06	SOHLH1_07	SOHLH1_08	SOHLH1_09	SOHLH1_10
SOHLH2	n/a	SOHLH2_01	SOHLH2_02	SOHLH2_03	SOHLH2_04	SOHLH2_05	SOHLH2_06	SOHLH2_07	SOHLH2_08	SOHLH2_09	SOHLH2_10
SOX1	n/a	SOX1_01	SOX1_02	SOX1_03	SOX1_04	SOX1_05	SOX1_06	SOX1_07	SOX1_08	SOX1_09	SOX1_10
SOX10	n/a	SOX10_01	SOX10_02	SOX10_03	SOX10_04	SOX10_05	SOX10_06	SOX10_07	SOX10_08	SOX10_09	SOX10_10
SOX11	n/a	SOX11_01	SOX11_02	SOX11_03	SOX11_04	SOX11_05	SOX11_06	SOX11_07	SOX11_08	SOX11_09	SOX11_10
SOX12	n/a	SOX12_01	SOX12_02	SOX12_03	SOX12_04	SOX12_05	SOX12_06	SOX12_07	SOX12_08	SOX12_09	SOX12_10
SOX13	n/a	SOX13_01	SOX13_02	SOX13_03	SOX13_04	SOX13_05	SOX13_06	SOX13_07	SOX13_08	SOX13_09	SOX13_10
SOX14	n/a	SOX14_01	SOX14_02	SOX14_03	SOX14_04	SOX14_05	SOX14_06	SOX14_07	SOX14_08	SOX14_09	SOX14_10
SOX15	n/a	SOX15_01	SOX15_02	SOX15_03	SOX15_04	SOX15_05	SOX15_06	SOX15_07	SOX15_08	SOX15_09	SOX15_10
SOX17	n/a	SOX17_01	SOX17_02	SOX17_03	SOX17_04	SOX17_05	SOX17_06	SOX17_07	SOX17_08	SOX17_09	SOX17_10
SOX18	n/a	SOX18_01	SOX18_02	SOX18_03	SOX18_04	SOX18_05	SOX18_06	SOX18_07	SOX18_08	SOX18_09	SOX18_10
SOX2	n/a	SOX2_01	SOX2_02	SOX2_03	SOX2_04	SOX2_05	SOX2_06	SOX2_07	SOX2_08	SOX2_09	SOX2_10
SOX21	n/a	SOX21_01	SOX21_02	SOX21_03	SOX21_04	SOX21_05	SOX21_06	SOX21_07	SOX21_08	SOX21_09	SOX21_10
SOX3	n/a	SOX3_01	SOX3_02	SOX3_03	SOX3_04	SOX3_05	SOX3_06	SOX3_07	SOX3_08	SOX3_09	SOX3_10
SOX30	n/a	SOX30_01	SOX30_02	SOX30_03	SOX30_04	SOX30_05	SOX30_06	SOX30_07	SOX30_08	SOX30_09	SOX30_10
SOX4	n/a	SOX4_01	SOX4_02	SOX4_03	SOX4_04	SOX4_05	SOX4_06	SOX4_07	SOX4_08	SOX4_09	SOX4_10
SOX5	n/a	SOX5_01	SOX5_02	SOX5_03	SOX5_04	SOX5_05	SOX5_06	SOX5_07	SOX5_08	SOX5_09	SOX5_10
SOX6	n/a	SOX6_01	SOX6_02	SOX6_03	SOX6_04	SOX6_05	SOX6_06	SOX6_07	SOX6_08	SOX6_09	SOX6_10
SOX7	n/a	SOX7_01	SOX7_02	SOX7_03	SOX7_04	SOX7_05	SOX7_06	SOX7_07	SOX7_08	SOX7_09	SOX7_10
SOX8	n/a	SOX8_01	SOX8_02	SOX8_03	SOX8_04	SOX8_05	SOX8_06	SOX8_07	SOX8_08	SOX8_09	SOX8_10
SOX9	n/a	SOX9_01	SOX9_02	SOX9_03	SOX9_04	SOX9_05	SOX9_06	SOX9_07	SOX9_08	SOX9_09	SOX9_10
SP1	n/a	SP1_01	SP1_02	SP1_03	SP1_04	SP1_05	SP1_06	SP1_07	SP1_08	SP1_09	SP1_10
SP100	n/a	SP100_01	SP100_02	SP100_03	SP100_04	SP100_05	SP100_06	SP100_07	SP100_08	SP100_09	SP100_10
SP110	n/a	SP110_01	SP110_02	SP110_03	SP110_04	SP110_05	SP110_06	SP110_07	SP110_08	SP110_09	SP110_10
SP140	n/a	SP140_01	SP140_02	SP140_03	SP140_04	SP140_05	SP140_06	SP140_07	SP140_08	SP140_09	SP140_10
SP140L	n/a	SP140L_01	SP140L_02	SP140L_03	SP140L_04	SP140L_05	SP140L_06	SP140L_07	SP140L_08	SP140L_09	SP140L_10
SP2	n/a	SP2_01	SP2_02	SP2_03	SP2_04	SP2_05	SP2_06	SP2_07	SP2_08	SP2_09	SP2_10
SP3	n/a	SP3_01	SP3_02	SP3_03	SP3_04	SP3_05	SP3_06	SP3_07	SP3_08	SP3_09	SP3_10
SP4	n/a	SP4_01	SP4_02	SP4_03	SP4_04	SP4_05	SP4_06	SP4_07	SP4_08	SP4_09	SP4_10
SP5	n/a	SP5_01	SP5_02	SP5_03	SP5_04	SP5_05	SP5_06	SP5_07	SP5_08	SP5_09	SP5_10
SP6	n/a	SP6_01	SP6_02	SP6_03	SP6_04	SP6_05	SP6_06	SP6_07	SP6_08	SP6_09	SP6_10
SP7	n/a	SP7_01	SP7_02	SP7_03	SP7_04	SP7_05	SP7_06	SP7_07	SP7_08	SP7_09	SP7_10
SP8	n/a	SP8_01	SP8_02	SP8_03	SP8_04	SP8_05	SP8_06	SP8_07	SP8_08	SP8_09	SP8_10
SP9	n/a	SP9_01	SP9_02	SP9_03	SP9_04	SP9_05	SP9_06	SP9_07	SP9_08	SP9_09	SP9_10
SPDEF	n/a	SPDEF_01	SPDEF_02	SPDEF_03	SPDEF_04	SPDEF_05	SPDEF_06	SPDEF_07	SPDEF_08	SPDEF_09	SPDEF_10
SPEN	n/a	SPEN_01	SPEN_02	SPEN_03	SPEN_04	SPEN_05	SPEN_06	SPEN_07	SPEN_08	SPEN_09	SPEN_10
SPI1	n/a	SPI1_01	SPI1_02	SPI1_03	SPI1_04	SPI1_05	SPI1_06	SPI1_07	SPI1_08	SPI1_09	SPI1_10
SPIB	n/a	SPIB_01	SPIB_02	SPIB_03	SPIB_04	SPIB_05	SPIB_06	SPIB_07	SPIB_08	SPIB_09	SPIB_10
SPIC	n/a	SPIC_01	SPIC_02	SPIC_03	SPIC_04	SPIC_05	SPIC_06	SPIC_07	SPIC_08	SPIC_09	SPIC_10
SPZ1	n/a	SPZ1_01	SPZ1_02	SPZ1_03	SPZ1_04	SPZ1_05	SPZ1_06	SPZ1_07	SPZ1_08	SPZ1_09	SPZ1_10
SRA1	n/a	SRA1_01	SRA1_02	SRA1_03	SRA1_04	SRA1_05	SRA1_06	SRA1_07	SRA1_08	SRA1_09	SRA1_10
SRCAP	n/a	SRCAP_01	SRCAP_02	SRCAP_03	SRCAP_04	SRCAP_05	SRCAP_06	SRCAP_07	SRCAP_08	SRCAP_09	SRCAP_10
SREBF1	n/a	SREBF1_01	SREBF1_02	SREBF1_03	SREBF1_04	SREBF1_05	SREBF1_06	SREBF1_07	SREBF1_08	SREBF1_09	SREBF1_10
SREBF2	n/a	SREBF2_01	SREBF2_02	SREBF2_03	SREBF2_04	SREBF2_05	SREBF2_06	SREBF2_07	SREBF2_08	SREBF2_09	SREBF2_10
SRF	n/a	SRF_01	SRF_02	SRF_03	SRF_04	SRF_05	SRF_06	SRF_07	SRF_08	SRF_09	SRF_10
SRM	n/a	SRM_01	SRM_02	SRM_03	SRM_04	SRM_05	SRM_06	SRM_07	SRM_08	SRM_09	SRM_10
SRSF2	n/a	SRSF2_01	SRSF2_02	SRSF2_03	SRSF2_04	SRSF2_05	SRSF2_06	SRSF2_07	SRSF2_08	SRSF2_09	SRSF2_10
SRY	n/a	SRY_01	SRY_02	SRY_03	SRY_04	SRY_05	SRY_06	SRY_07	SRY_08	SRY_09	SRY_10
SS18L1	n/a	SS18L1_01	SS18L1_02	SS18L1_03	SS18L1_04	SS18L1_05	SS18L1_06	SS18L1_07	SS18L1_08	SS18L1_09	SS18L1_10
SSBP2	n/a	SSBP2_01	SSBP2_02	SSBP2_03	SSBP2_04	SSBP2_05	SSBP2_06	SSBP2_07	SSBP2_08	SSBP2_09	SSBP2_10
SSBP3	n/a	SSBP3_01	SSBP3_02	SSBP3_03	SSBP3_04	SSBP3_05	SSBP3_06	SSBP3_07	SSBP3_08	SSBP3_09	SSBP3_10
SSBP4	n/a	SSBP4_01	SSBP4_02	SSBP4_03	SSBP4_04	SSBP4_05	SSBP4_06	SSBP4_07	SSBP4_08	SSBP4_09	SSBP4_10
SSRP1	n/a	SSRP1_01	SSRP1_02	SSRP1_03	SSRP1_04	SSRP1_05	SSRP1_06	SSRP1_07	SSRP1_08	SSRP1_09	SSRP1_10
SSX1	n/a	SSX1_01	SSX1_02	SSX1_03	SSX1_04	SSX1_05	SSX1_06	SSX1_07	SSX1_08	SSX1_09	SSX1_10
SSX2	n/a	SSX2_01	SSX2_02	SSX2_03	SSX2_04	SSX2_05	SSX2_06	SSX2_07	SSX2_08	SSX2_09	SSX2_10
ST18	n/a	ST18_01	ST18_02	ST18_03	ST18_04	ST18_05	ST18_06	ST18_07	ST18_08	ST18_09	ST18_10
STAT1	n/a	STAT1_01	STAT1_02	STAT1_03	STAT1_04	STAT1_05	STAT1_06	STAT1_07	STAT1_08	STAT1_09	STAT1_10
STAT2	n/a	STAT2_01	STAT2_02	STAT2_03	STAT2_04	STAT2_05	STAT2_06	STAT2_07	STAT2_08	STAT2_09	STAT2_10
STAT3	n/a	STAT3_01	STAT3_02	STAT3_03	STAT3_04	STAT3_05	STAT3_06	STAT3_07	STAT3_08	STAT3_09	STAT3_10
STAT4	n/a	STAT4_01	STAT4_02	STAT4_03	STAT4_04	STAT4_05	STAT4_06	STAT4_07	STAT4_08	STAT4_09	STAT4_10
STAT5A	n/a	STAT5A_01	STAT5A_02	STAT5A_03	STAT5A_04	STAT5A_05	STAT5A_06	STAT5A_07	STAT5A_08	STAT5A_09	STAT5A_10
STAT5B	n/a	STAT5B_01	STAT5B_02	STAT5B_03	STAT5B_04	STAT5B_05	STAT5B_06	STAT5B_07	STAT5B_08	STAT5B_09	STAT5B_10
STAT6	n/a	STAT6_01	STAT6_02	STAT6_03	STAT6_04	STAT6_05	STAT6_06	STAT6_07	STAT6_08	STAT6_09	STAT6_10
STK16	n/a	STK16_01	STK16_02	STK16_03	STK16_04	STK16_05	STK16_06	STK16_07	STK16_08	STK16_09	STK16_10
SUB1	n/a	SUB1_01	SUB1_02	SUB1_03	SUB1_04	SUB1_05	SUB1_06
SUFU	n/a	SUFU_01	SUFU_02	SUFU_03	SUFU_04	SUFU_05	SUFU_06	SUFU_07	SUFU_08	SUFU_09	SUFU_10
SUPT3H	n/a	SUPT3H_01	SUPT3H_02	SUPT3H_03	SUPT3H_04	SUPT3H_05	SUPT3H_06	SUPT3H_07	SUPT3H_08	SUPT3H_09	SUPT3H_10
SUPT4H1	n/a	SUPT4H1_01	SUPT4H1_02	SUPT4H1_03	SUPT4H1_04	SUPT4H1_05	SUPT4H1_06	SUPT4H1_07	SUPT4H1_08	SUPT4H1_09	SUPT4H1_10
SUPT5H	n/a	SUPT5H_01	SUPT5H_02	SUPT5H_03	SUPT5H_04	SUPT5H_05	SUPT5H_06	SUPT5H_07	SUPT5H_08	SUPT5H_09	SUPT5H_10
SUPT6H	n/a	SUPT6H_01	SUPT6H_02	SUPT6H_03	SUPT6H_04	SUPT6H_05	SUPT6H_06	SUPT6H_07	SUPT6H_08	SUPT6H_09	SUPT6H_10
SURF6	n/a	SURF6_01	SURF6_02	SURF6_03	SURF6_04	SURF6_05	SURF6_06	SURF6_07	SURF6_08	SURF6_09	SURF6_10
SUV39H2	n/a	SUV39H2_01	SUV39H2_02	SUV39H2_03	SUV39H2_04	SUV39H2_05	SUV39H2_06	SUV39H2_07	SUV39H2_08	SUV39H2_09	SUV39H2_10
SUZ12	n/a	SUZ12_01	SUZ12_02	SUZ12_03	SUZ12_04	SUZ12_05	SUZ12_06	SUZ12_07	SUZ12_08	SUZ12_09	SUZ12_10
T	n/a	T_01	T_02	T_03	T_04	T_05	T_06	T_07	T_08	T_09	T_10
TADA2A	n/a	TADA2A_01	TADA2A_02	TADA2A_03	TADA2A_04	TADA2A_05	TADA2A_06	TADA2A_07	TADA2A_08	TADA2A_09	TADA2A_10
TADA2B	n/a	TADA2B_01	TADA2B_02	TADA2B_03	TADA2B_04	TADA2B_05	TADA2B_06	TADA2B_07	TADA2B_08	TADA2B_09	TADA2B_10
TADA3	n/a	TADA3_01	TADA3_02	TADA3_03	TADA3_04	TADA3_05	TADA3_06	TADA3_07	TADA3_08	TADA3_09	TADA3_10
TAF1	n/a	TAF1_01	TAF1_02	TAF1_03	TAF1_04	TAF1_05	TAF1_06	TAF1_07	TAF1_08	TAF1_09	TAF1_10
TAF10	n/a	TAF10_01	TAF10_02	TAF10_03	TAF10_04	TAF10_05	TAF10_06	TAF10_07	TAF10_08	TAF10_09	TAF10_10
TAF11	n/a	TAF11_01	TAF11_02	TAF11_03	TAF11_04	TAF11_05	TAF11_06	TAF11_07	TAF11_08	TAF11_09	TAF11_10
TAF12	n/a	TAF12_01	TAF12_02	TAF12_03	TAF12_04	TAF12_05	TAF12_06	TAF12_07	TAF12_08	TAF12_09	TAF12_10
TAF13	n/a	TAF13_01	TAF13_02	TAF13_03	TAF13_04	TAF13_05	TAF13_06	TAF13_07	TAF13_08	TAF13_09	TAF13_10
TAF15	n/a	TAF15_01	TAF15_02	TAF15_03	TAF15_04	TAF15_05	TAF15_06	TAF15_07	TAF15_08	TAF15_09	TAF15_10
TAF1A	n/a	TAF1A_01	TAF1A_02	TAF1A_03	TAF1A_04	TAF1A_05	TAF1A_06	TAF1A_07	TAF1A_08	TAF1A_09	TAF1A_10
TAF1B	n/a	TAF1B_01	TAF1B_02	TAF1B_03	TAF1B_04	TAF1B_05	TAF1B_06	TAF1B_07	TAF1B_08	TAF1B_09	TAF1B_10
TAF1C	n/a	TAF1C_01	TAF1C_02	TAF1C_03	TAF1C_04	TAF1C_05	TAF1C_06	TAF1C_07	TAF1C_08	TAF1C_09	TAF1C_10
TAF1L	n/a	TAF1L_01	TAF1L_02	TAF1L_03	TAF1L_04	TAF1L_05	TAF1L_06	TAF1L_07	TAF1L_08	TAF1L_09	TAF1L_10
TAF2	n/a	TAF2_01	TAF2_02	TAF2_03	TAF2_04	TAF2_05	TAF2_06	TAF2_07	TAF2_08	TAF2_09	TAF2_10
TAF3	n/a	TAF3_01	TAF3_02	TAF3_03	TAF3_04	TAF3_05	TAF3_06	TAF3_07	TAF3_08	TAF3_09	TAF3_10
TAF4	n/a	TAF4_01	TAF4_02	TAF4_03	TAF4_04	TAF4_05	TAF4_06	TAF4_07	TAF4_08	TAF4_09	TAF4_10
TAF4B	n/a	TAF4B_01	TAF4B_02	TAF4B_03	TAF4B_04	TAF4B_05	TAF4B_06	TAF4B_07	TAF4B_08	TAF4B_09	TAF4B_10
TAF5	n/a	TAF5_01	TAF5_02	TAF5_03	TAF5_04	TAF5_05	TAF5_06	TAF5_07	TAF5_08	TAF5_09	TAF5_10
TAF5L	n/a	TAF5L_01	TAF5L_02	TAF5L_03	TAF5L_04	TAF5L_05	TAF5L_06	TAF5L_07	TAF5L_08	TAF5L_09	TAF5L_10
TAF6	n/a	TAF6_01	TAF6_02	TAF6_03	TAF6_04	TAF6_05	TAF6_06	TAF6_07	TAF6_08	TAF6_09	TAF6_10
TAF6L	n/a	TAF6L_01	TAF6L_02	TAF6L_03	TAF6L_04	TAF6L_05	TAF6L_06	TAF6L_07	TAF6L_08	TAF6L_09	TAF6L_10
TAF7	n/a	TAF7_01	TAF7_02	TAF7_03	TAF7_04	TAF7_05	TAF7_06	TAF7_07	TAF7_08	TAF7_09	TAF7_10
TAF7L	n/a	TAF7L_01	TAF7L_02	TAF7L_03	TAF7L_04	TAF7L_05	TAF7L_06	TAF7L_07	TAF7L_08	TAF7L_09	TAF7L_10
TAF8	n/a	TAF8_01	TAF8_02	TAF8_03	TAF8_04	TAF8_05	TAF8_06	TAF8_07	TAF8_08	TAF8_09	TAF8_10
TAF9B	n/a	TAF9B_01	TAF9B_02	TAF9B_03	TAF9B_04	TAF9B_05	TAF9B_06	TAF9B_07	TAF9B_08	TAF9B_09	TAF9B_10
TAL1	n/a	TAL1_01	TAL1_02	TAL1_03	TAL1_04	TAL1_05	TAL1_06	TAL1_07	TAL1_08	TAL1_09	TAL1_10
TAL2	n/a	TAL2_01	TAL2_02	TAL2_03	TAL2_04	TAL2_05	TAL2_06	TAL2_07	TAL2_08	TAL2_09	TAL2_10
TARDBP	n/a	TARDBP_01	TARDBP_02	TARDBP_03	TARDBP_04	TARDBP_05	TARDBP_06	TARDBP_07	TARDBP_08	TARDBP_09	TARDBP_10
TAZ	n/a	TAZ_01	TAZ_02	TAZ_03	TAZ_04	TAZ_05	TAZ_06	TAZ_07	TAZ_08	TAZ_09	TAZ_10
TBP	n/a	TBP_01	TBP_02	TBP_03	TBP_04	TBP_05	TBP_06	TBP_07	TBP_08	TBP_09	TBP_10
TBPL1	n/a	TBPL1_01	TBPL1_02	TBPL1_03	TBPL1_04	TBPL1_05	TBPL1_06	TBPL1_07	TBPL1_08	TBPL1_09	TBPL1_10
TBR1	n/a	TBR1_01	TBR1_02	TBR1_03	TBR1_04	TBR1_05	TBR1_06	TBR1_07	TBR1_08	TBR1_09	TBR1_10
TBX1	n/a	TBX1_01	TBX1_02	TBX1_03	TBX1_04	TBX1_05	TBX1_06	TBX1_07	TBX1_08	TBX1_09	TBX1_10
TBX10	n/a	TBX10_01	TBX10_02	TBX10_03	TBX10_04	TBX10_05	TBX10_06	TBX10_07	TBX10_08	TBX10_09	TBX10_10
TBX15	n/a	TBX15_01	TBX15_02	TBX15_03	TBX15_04	TBX15_05	TBX15_06	TBX15_07	TBX15_08	TBX15_09	TBX15_10
TBX18	n/a	TBX18_01	TBX18_02	TBX18_03	TBX18_04	TBX18_05	TBX18_06	TBX18_07	TBX18_08	TBX18_09	TBX18_10
TBX19	n/a	TBX19_01	TBX19_02	TBX19_03	TBX19_04	TBX19_05	TBX19_06	TBX19_07	TBX19_08	TBX19_09	TBX19_10
TBX2	n/a	TBX2_01	TBX2_02	TBX2_03	TBX2_04	TBX2_05	TBX2_06	TBX2_07	TBX2_08	TBX2_09	TBX2_10
TBX20	n/a	TBX20_01	TBX20_02	TBX20_03	TBX20_04	TBX20_05	TBX20_06	TBX20_07	TBX20_08	TBX20_09	TBX20_10
TBX21	n/a	TBX21_01	TBX21_02	TBX21_03	TBX21_04	TBX21_05	TBX21_06	TBX21_07	TBX21_08	TBX21_09	TBX21_10
TBX22	n/a	TBX22_01	TBX22_02	TBX22_03	TBX22_04	TBX22_05	TBX22_06	TBX22_07	TBX22_08	TBX22_09	TBX22_10
TBX3	n/a	TBX3_01	TBX3_02	TBX3_03	TBX3_04	TBX3_05	TBX3_06	TBX3_07	TBX3_08	TBX3_09	TBX3_10
TBX4	n/a	TBX4_01	TBX4_02	TBX4_03	TBX4_04	TBX4_05	TBX4_06	TBX4_07	TBX4_08	TBX4_09	TBX4_10
TBX5	n/a	TBX5_01	TBX5_02	TBX5_03	TBX5_04	TBX5_05	TBX5_06	TBX5_07	TBX5_08	TBX5_09	TBX5_10
TBX6	n/a	TBX6_01	TBX6_02	TBX6_03	TBX6_04	TBX6_05	TBX6_06	TBX6_07	TBX6_08	TBX6_09	TBX6_10
TCEA1	n/a	TCEA1_01	TCEA1_02	TCEA1_03	TCEA1_04	TCEA1_05	TCEA1_06	TCEA1_07	TCEA1_08	TCEA1_09	TCEA1_10
TCEA2	n/a	TCEA2_01	TCEA2_02	TCEA2_03	TCEA2_04	TCEA2_05	TCEA2_06	TCEA2_07	TCEA2_08	TCEA2_09	TCEA2_10
TCEA3	n/a	TCEA3_01	TCEA3_02	TCEA3_03	TCEA3_04	TCEA3_05	TCEA3_06	TCEA3_07	TCEA3_08	TCEA3_09	TCEA3_10
TCEAL1	n/a	TCEAL1_01	TCEAL1_02	TCEAL1_03	TCEAL1_04	TCEAL1_05	TCEAL1_06	TCEAL1_07	TCEAL1_08	TCEAL1_09	TCEAL1_10
TCEAL8	n/a	TCEAL8_01	TCEAL8_02	TCEAL8_03	TCEAL8_04	TCEAL8_05	TCEAL8_06	TCEAL8_07	TCEAL8_08	TCEAL8_09	TCEAL8_10
TCEB1	n/a	TCEB1_01	TCEB1_02	TCEB1_03	TCEB1_04	TCEB1_05	TCEB1_06	TCEB1_07	TCEB1_08	TCEB1_09	TCEB1_10
TCEB2	n/a	TCEB2_01	TCEB2_02	TCEB2_03	TCEB2_04	TCEB2_05	TCEB2_06	TCEB2_07	TCEB2_08	TCEB2_09	TCEB2_10
TCEB3	n/a	TCEB3_01	TCEB3_02	TCEB3_03	TCEB3_04	TCEB3_05	TCEB3_06	TCEB3_07	TCEB3_08	TCEB3_09	TCEB3_10
TCEB3B	n/a	TCEB3B_01	TCEB3B_02	TCEB3B_03	TCEB3B_04	TCEB3B_05	TCEB3B_06	TCEB3B_07	TCEB3B_08	TCEB3B_09	TCEB3B_10
TCERG1	n/a	TCERG1_01	TCERG1_02	TCERG1_03	TCERG1_04	TCERG1_05	TCERG1_06	TCERG1_07	TCERG1_08	TCERG1_09	TCERG1_10
TCF12	n/a	TCF12_01	TCF12_02	TCF12_03	TCF12_04	TCF12_05	TCF12_06	TCF12_07	TCF12_08	TCF12_09	TCF12_10
TCF15	n/a	TCF15_01	TCF15_02	TCF15_03	TCF15_04	TCF15_05	TCF15_06	TCF15_07	TCF15_08	TCF15_09	TCF15_10
TCF19	n/a	TCF19_01	TCF19_02	TCF19_03	TCF19_04	TCF19_05	TCF19_06	TCF19_07	TCF19_08	TCF19_09	TCF19_10
TCF20	n/a	TCF20_01	TCF20_02	TCF20_03	TCF20_04	TCF20_05	TCF20_06	TCF20_07	TCF20_08	TCF20_09	TCF20_10
TCF21	n/a	TCF21_01	TCF21_02	TCF21_03	TCF21_04	TCF21_05	TCF21_06	TCF21_07	TCF21_08	TCF21_09	TCF21_10
TCF23	n/a	TCF23_01	TCF23_02	TCF23_03	TCF23_04	TCF23_05	TCF23_06	TCF23_07	TCF23_08	TCF23_09	TCF23_10
TCF24	n/a	TCF24_01	TCF24_02	TCF24_03	TCF24_04	TCF24_05	TCF24_06	TCF24_07	TCF24_08	TCF24_09	TCF24_10
TCF25	n/a	TCF25_01	TCF25_02	TCF25_03	TCF25_04	TCF25_05	TCF25_06	TCF25_07	TCF25_08	TCF25_09	TCF25_10
TCF3	n/a	TCF3_01	TCF3_02	TCF3_03	TCF3_04	TCF3_05	TCF3_06	TCF3_07	TCF3_08	TCF3_09	TCF3_10
TCF4	n/a	TCF4_01	TCF4_02	TCF4_03	TCF4_04	TCF4_05	TCF4_06	TCF4_07	TCF4_08	TCF4_09	TCF4_10
TCF7	n/a	TCF7_01	TCF7_02	TCF7_03	TCF7_04	TCF7_05	TCF7_06	TCF7_07	TCF7_08	TCF7_09	TCF7_10
TCF7L1	n/a	TCF7L1_01	TCF7L1_02	TCF7L1_03	TCF7L1_04	TCF7L1_05	TCF7L1_06	TCF7L1_07	TCF7L1_08	TCF7L1_09	TCF7L1_10
TCF7L2	n/a	TCF7L2_01	TCF7L2_02	TCF7L2_03	TCF7L2_04	TCF7L2_05	TCF7L2_06	TCF7L2_07	TCF7L2_08	TCF7L2_09	TCF7L2_10
TCFL5	n/a	TCFL5_01	TCFL5_02	TCFL5_03	TCFL5_04	TCFL5_05	TCFL5_06	TCFL5_07	TCFL5_08	TCFL5_09	TCFL5_10
TDG	n/a	TDG_01	TDG_02	TDG_03	TDG_04	TDG_05	TDG_06	TDG_07	TDG_08	TDG_09	TDG_10
TDP2	n/a	TDP2_01	TDP2_02	TDP2_03	TDP2_04	TDP2_05	TDP2_06	TDP2_07	TDP2_08	TDP2_09	TDP2_10
TEAD1	n/a	TEAD1_01	TEAD1_02	TEAD1_03	TEAD1_04	TEAD1_05	TEAD1_06	TEAD1_07	TEAD1_08	TEAD1_09	TEAD1_10
TEAD2	n/a	TEAD2_01	TEAD2_02	TEAD2_03	TEAD2_04	TEAD2_05	TEAD2_06	TEAD2_07	TEAD2_08	TEAD2_09	TEAD2_10
TEAD3	n/a	TEAD3_01	TEAD3_02	TEAD3_03	TEAD3_04	TEAD3_05	TEAD3_06	TEAD3_07	TEAD3_08	TEAD3_09	TEAD3_10
TEAD4	n/a	TEAD4_01	TEAD4_02	TEAD4_03	TEAD4_04	TEAD4_05	TEAD4_06	TEAD4_07	TEAD4_08	TEAD4_09	TEAD4_10
TEF	n/a	TEF_01	TEF_02	TEF_03	TEF_04	TEF_05	TEF_06	TEF_07	TEF_08	TEF_09	TEF_10
TERF1	n/a	TERF1_01	TERF1_02	TERF1_03	TERF1_04	TERF1_05	TERF1_06	TERF1_07	TERF1_08	TERF1_09	TERF1_10
TERF2IP	n/a	TERF2IP_01	TERF2IP_02	TERF2IP_03	TERF2IP_04	TERF2IP_05	TERF2IP_06	TERF2IP_07	TERF2IP_08	TERF2IP_09	TERF2IP_10
TERT	n/a	TERT_01	TERT_02	TERT_03	TERT_04	TERT_05	TERT_06	TERT_07	TERT_08	TERT_09	TERT_10
TET1	n/a	TET1_01	TET1_02	TET1_03	TET1_04	TET1_05	TET1_06	TET1_07	TET1_08	TET1_09	TET1_10
TET2	n/a	TET2_01	TET2_02	TET2_03	TET2_04	TET2_05	TET2_06	TET2_07	TET2_08	TET2_09	TET2_10
TET3	n/a	TET3_01	TET3_02	TET3_03	TET3_04	TET3_05	TET3_06	TET3_07	TET3_08	TET3_09	TET3_10
TEX10	n/a	TEX10_01	TEX10_02	TEX10_03	TEX10_04	TEX10_05	TEX10_06	TEX10_07	TEX10_08	TEX10_09	TEX10_10
TFAM	n/a	TFAM_01	TFAM_02	TFAM_03	TFAM_04	TFAM_05	TFAM_06	TFAM_07	TFAM_08	TFAM_09	TFAM_10
TFAP2A	n/a	TFAP2A_01	TFAP2A_02	TFAP2A_03	TFAP2A_04	TFAP2A_05	TFAP2A_06	TFAP2A_07	TFAP2A_08	TFAP2A_09	TFAP2A_10
TFAP2B	n/a	TFAP2B_01	TFAP2B_02	TFAP2B_03	TFAP2B_04	TFAP2B_05	TFAP2B_06	TFAP2B_07	TFAP2B_08	TFAP2B_09	TFAP2B_10
TFAP2C	n/a	TFAP2C_01	TFAP2C_02	TFAP2C_03	TFAP2C_04	TFAP2C_05	TFAP2C_06	TFAP2C_07	TFAP2C_08	TFAP2C_09	TFAP2C_10
TFAP2D	n/a	TFAP2D_01	TFAP2D_02	TFAP2D_03	TFAP2D_04	TFAP2D_05	TFAP2D_06	TFAP2D_07	TFAP2D_08	TFAP2D_09	TFAP2D_10
TFAP2E	n/a	TFAP2E_01	TFAP2E_02	TFAP2E_03	TFAP2E_04	TFAP2E_05	TFAP2E_06	TFAP2E_07	TFAP2E_08	TFAP2E_09	TFAP2E_10
TFAP4	n/a	TFAP4_01	TFAP4_02	TFAP4_03	TFAP4_04	TFAP4_05	TFAP4_06	TFAP4_07	TFAP4_08	TFAP4_09	TFAP4_10
TFB1M	n/a	TFB1M_01	TFB1M_02	TFB1M_03	TFB1M_04	TFB1M_05	TFB1M_06	TFB1M_07	TFB1M_08	TFB1M_09	TFB1M_10
TFB2M	n/a	TFB2M_01	TFB2M_02	TFB2M_03	TFB2M_04	TFB2M_05	TFB2M_06	TFB2M_07	TFB2M_08	TFB2M_09	TFB2M_10
TFCP2	n/a	TFCP2_01	TFCP2_02	TFCP2_03	TFCP2_04	TFCP2_05	TFCP2_06	TFCP2_07	TFCP2_08	TFCP2_09	TFCP2_10
TFCP2L1	n/a	TFCP2L1_01	TFCP2L1_02	TFCP2L1_03	TFCP2L1_04	TFCP2L1_05	TFCP2L1_06	TFCP2L1_07	TFCP2L1_08	TFCP2L1_09	TFCP2L1_10
TFDP1	n/a	TFDP1_01	TFDP1_02	TFDP1_03	TFDP1_04	TFDP1_05	TFDP1_06	TFDP1_07	TFDP1_08	TFDP1_09	TFDP1_10
TFDP2	n/a	TFDP2_01	TFDP2_02	TFDP2_03	TFDP2_04	TFDP2_05	TFDP2_06	TFDP2_07	TFDP2_08	TFDP2_09	TFDP2_10
TFDP3	n/a	TFDP3_01	TFDP3_02	TFDP3_03	TFDP3_04	TFDP3_05	TFDP3_06	TFDP3_07	TFDP3_08	TFDP3_09	TFDP3_10
TFE3	n/a	TFE3_01	TFE3_02	TFE3_03	TFE3_04	TFE3_05	TFE3_06	TFE3_07	TFE3_08	TFE3_09	TFE3_10
TFEB	n/a	TFEB_01	TFEB_02	TFEB_03	TFEB_04	TFEB_05	TFEB_06	TFEB_07	TFEB_08	TFEB_09	TFEB_10
TFEC	n/a	TFEC_01	TFEC_02	TFEC_03	TFEC_04	TFEC_05	TFEC_06	TFEC_07	TFEC_08	TFEC_09	TFEC_10
TGFB1I1	n/a	TGFB1I1_01	TGFB1I1_02	TGFB1I1_03	TGFB1I1_04	TGFB1I1_05	TGFB1I1_06	TGFB1I1_07	TGFB1I1_08	TGFB1I1_09	TGFB1I1_10
TGIF1	n/a	TGIF1_01	TGIF1_02	TGIF1_03	TGIF1_04	TGIF1_05	TGIF1_06	TGIF1_07	TGIF1_08	TGIF1_09	TGIF1_10
TGIF2	n/a	TGIF2_01	TGIF2_02	TGIF2_03	TGIF2_04	TGIF2_05	TGIF2_06	TGIF2_07	TGIF2_08	TGIF2_09	TGIF2_10
TGIF2LX	n/a	TGIF2LX_01	TGIF2LX_02	TGIF2LX_03	TGIF2LX_04	TGIF2LX_05	TGIF2LX_06	TGIF2LX_07	TGIF2LX_08	TGIF2LX_09	TGIF2LX_10
TGIF2LY	n/a	TGIF2LY_01	TGIF2LY_02	TGIF2LY_03	TGIF2LY_04	TGIF2LY_05	TGIF2LY_06	TGIF2LY_07	TGIF2LY_08	TGIF2LY_09	TGIF2LY_10
TGS1	n/a	TGS1_01	TGS1_02	TGS1_03	TGS1_04	TGS1_05	TGS1_06	TGS1_07	TGS1_08	TGS1_09	TGS1_10
THAP1	n/a	THAP1_01	THAP1_02	THAP1_03	THAP1_04	THAP1_05	THAP1_06	THAP1_07	THAP1_08	THAP1_09	THAP1_10
THAP10	n/a	THAP10_01	THAP10_02	THAP10_03	THAP10_04	THAP10_05	THAP10_06	THAP10_07	THAP10_08	THAP10_09	THAP10_10
THAP11	n/a	THAP11_01	THAP11_02	THAP11_03	THAP11_04	THAP11_05	THAP11_06	THAP11_07	THAP11_08	THAP11_09	THAP11_10
THAP2	n/a	THAP2_01	THAP2_02	THAP2_03	THAP2_04	THAP2_05	THAP2_06	THAP2_07	THAP2_08	THAP2_09	THAP2_10
THAP3	n/a	THAP3_01	THAP3_02	THAP3_03	THAP3_04	THAP3_05	THAP3_06	THAP3_07	THAP3_08	THAP3_09	THAP3_10
THAP4	n/a	THAP4_01	THAP4_02	THAP4_03	THAP4_04	THAP4_05	THAP4_06	THAP4_07	THAP4_08	THAP4_09	THAP4_10
THAP5	n/a	THAP5_01	THAP5_02	THAP5_03	THAP5_04	THAP5_05	THAP5_06	THAP5_07	THAP5_08	THAP5_09	THAP5_10
THAP6	n/a	THAP6_01	THAP6_02	THAP6_03	THAP6_04	THAP6_05	THAP6_06	THAP6_07	THAP6_08	THAP6_09	THAP6_10
THAP7	n/a	THAP7_01	THAP7_02	THAP7_03	THAP7_04	THAP7_05	THAP7_06	THAP7_07	THAP7_08	THAP7_09	THAP7_10
THAP8	n/a	THAP8_01	THAP8_02	THAP8_03	THAP8_04	THAP8_05	THAP8_06	THAP8_07	THAP8_08	THAP8_09	THAP8_10
THAP9	n/a	THAP9_01	THAP9_02	THAP9_03	THAP9_04	THAP9_05	THAP9_06	THAP9_07	THAP9_08	THAP9_09	THAP9_10
THRA	n/a	THRA_01	THRA_02	THRA_03	THRA_04	THRA_05	THRA_06	THRA_07	THRA_08	THRA_09	THRA_10
THRAP3	n/a	THRAP3_01	THRAP3_02	THRAP3_03	THRAP3_04	THRAP3_05	THRAP3_06	THRAP3_07	THRAP3_08	THRAP3_09	THRAP3_10
THRB	n/a	THRB_01	THRB_02	THRB_03	THRB_04	THRB_05	THRB_06	THRB_07	THRB_08	THRB_09	THRB_10
TIMELESS	n/a	TIMELESS_01	TIMELESS_02	TIMELESS_03	TIMELESS_04	TIMELESS_05	TIMELESS_06	TIMELESS_07	TIMELESS_08	TIMELESS_09	TIMELESS_10
TIMM44	n/a	TIMM44_01	TIMM44_02	TIMM44_03	TIMM44_04	TIMM44_05	TIMM44_06	TIMM44_07	TIMM44_08	TIMM44_09	TIMM44_10
TINAGL1	n/a	TINAGL1_01	TINAGL1_02	TINAGL1_03	TINAGL1_04	TINAGL1_05	TINAGL1_06	TINAGL1_07	TINAGL1_08	TINAGL1_09	TINAGL1_10
TIPARP	n/a	TIPARP_01	TIPARP_02	TIPARP_03	TIPARP_04	TIPARP_05	TIPARP_06	TIPARP_07	TIPARP_08	TIPARP_09	TIPARP_10
TJP2	n/a	TJP2_01	TJP2_02	TJP2_03	TJP2_04	TJP2_05	TJP2_06	TJP2_07	TJP2_08	TJP2_09	TJP2_10
TLE1	n/a	TLE1_01	TLE1_02	TLE1_03	TLE1_04	TLE1_05	TLE1_06	TLE1_07	TLE1_08	TLE1_09	TLE1_10
TLE2	n/a	TLE2_01	TLE2_02	TLE2_03	TLE2_04	TLE2_05	TLE2_06	TLE2_07	TLE2_08	TLE2_09	TLE2_10
TLE4	n/a	TLE4_01	TLE4_02	TLE4_03	TLE4_04	TLE4_05	TLE4_06	TLE4_07	TLE4_08	TLE4_09	TLE4_10
TLX1	n/a	TLX1_01	TLX1_02	TLX1_03	TLX1_04	TLX1_05	TLX1_06	TLX1_07	TLX1_08	TLX1_09	TLX1_10
TLX2	n/a	TLX2_01	TLX2_02	TLX2_03	TLX2_04	TLX2_05	TLX2_06	TLX2_07	TLX2_08	TLX2_09	TLX2_10
TLX3	n/a	TLX3_01	TLX3_02	TLX3_03	TLX3_04	TLX3_05	TLX3_06	TLX3_07	TLX3_08	TLX3_09	TLX3_10
TMA16	n/a	TMA16_01	TMA16_02	TMA16_03	TMA16_04	TMA16_05	TMA16_06	TMA16_07	TMA16_08	TMA16_09	TMA16_10
TMF1	n/a	TMF1_01	TMF1_02	TMF1_03	TMF1_04	TMF1_05	TMF1_06	TMF1_07	TMF1_08	TMF1_09	TMF1_10
TNFAIP8L1	n/a	TNFAIP8L1_01	TNFAIP8L1_02	TNFAIP8L1_03	TNFAIP8L1_04	TNFAIP8L1_05	TNFAIP8L1_06	TNFAIP8L1_07	TNFAIP8L1_08	TNFAIP8L1_09	TNFAIP8L1_10
TOB1	n/a	TOB1_01	TOB1_02	TOB1_03	TOB1_04	TOB1_05	TOB1_06	TOB1_07	TOB1_08	TOB1_09	TOB1_10
TONSL	n/a	TONSL_01	TONSL_02	TONSL_03	TONSL_04	TONSL_05	TONSL_06	TONSL_07	TONSL_08	TONSL_09	TONSL_10
TOX	n/a	TOX_01	TOX_02	TOX_03	TOX_04	TOX_05	TOX_06	TOX_07	TOX_08	TOX_09	TOX_10
TOX2	n/a	TOX2_01	TOX2_02	TOX2_03	TOX2_04	TOX2_05	TOX2_06	TOX2_07	TOX2_08	TOX2_09	TOX2_10
TOX3	n/a	TOX3_01	TOX3_02	TOX3_03	TOX3_04	TOX3_05	TOX3_06	TOX3_07	TOX3_08	TOX3_09	TOX3_10
TOX4	n/a	TOX4_01	TOX4_02	TOX4_03	TOX4_04	TOX4_05	TOX4_06	TOX4_07	TOX4_08	TOX4_09	TOX4_10
TP53	n/a	TP53_01	TP53_02	TP53_03	TP53_04	TP53_05	TP53_06	TP53_07	TP53_08	TP53_09	TP53_10
TP53BP1	n/a	TP53BP1_01	TP53BP1_02	TP53BP1_03	TP53BP1_04	TP53BP1_05	TP53BP1_06	TP53BP1_07	TP53BP1_08	TP53BP1_09	TP53BP1_10
TP53INP1	n/a	TP53INP1_01	TP53INP1_02	TP53INP1_03	TP53INP1_04	TP53INP1_05	TP53INP1_06	TP53INP1_07	TP53INP1_08	TP53INP1_09	TP53INP1_10
TP63	n/a	TP63_01	TP63_02	TP63_03	TP63_04	TP63_05	TP63_06	TP63_07	TP63_08	TP63_09	TP63_10
TP73	n/a	TP73_01	TP73_02	TP73_03	TP73_04	TP73_05	TP73_06	TP73_07	TP73_08	TP73_09	TP73_10
TPRX1	n/a	TPRX1_01	TPRX1_02	TPRX1_03	TPRX1_04	TPRX1_05	TPRX1_06	TPRX1_07	TPRX1_08	TPRX1_09	TPRX1_10
TRAF4	n/a	TRAF4_01	TRAF4_02	TRAF4_03	TRAF4_04	TRAF4_05	TRAF4_06	TRAF4_07	TRAF4_08	TRAF4_09	TRAF4_10
TRAFD1	n/a	TRAFD1_01	TRAFD1_02	TRAFD1_03	TRAFD1_04	TRAFD1_05	TRAFD1_06	TRAFD1_07	TRAFD1_08	TRAFD1_09	TRAFD1_10
TRERF1	n/a	TRERF1_01	TRERF1_02	TRERF1_03	TRERF1_04	TRERF1_05	TRERF1_06	TRERF1_07	TRERF1_08	TRERF1_09	TRERF1_10
TRIB3	n/a	TRIB3_01	TRIB3_02	TRIB3_03	TRIB3_04	TRIB3_05	TRIB3_06	TRIB3_07	TRIB3_08	TRIB3_09	TRIB3_10
TRIM16	n/a	TRIM16_01	TRIM16_02	TRIM16_03	TRIM16_04	TRIM16_05	TRIM16_06	TRIM16_07	TRIM16_08	TRIM16_09	TRIM16_10
TRIM22	n/a	TRIM22_01	TRIM22_02	TRIM22_03	TRIM22_04	TRIM22_05	TRIM22_06	TRIM22_07	TRIM22_08	TRIM22_09	TRIM22_10
TRIM23	n/a	TRIM23_01	TRIM23_02	TRIM23_03	TRIM23_04	TRIM23_05	TRIM23_06	TRIM23_07	TRIM23_08	TRIM23_09	TRIM23_10
TRIM24	n/a	TRIM24_01	TRIM24_02	TRIM24_03	TRIM24_04	TRIM24_05	TRIM24_06	TRIM24_07	TRIM24_08	TRIM24_09	TRIM24_10
TRIM25	n/a	TRIM25_01	TRIM25_02	TRIM25_03	TRIM25_04	TRIM25_05	TRIM25_06	TRIM25_07	TRIM25_08	TRIM25_09	TRIM25_10
TRIM27	n/a	TRIM27_01	TRIM27_02	TRIM27_03	TRIM27_04	TRIM27_05	TRIM27_06	TRIM27_07	TRIM27_08	TRIM27_09	TRIM27_10
TRIM28	n/a	TRIM28_01	TRIM28_02	TRIM28_03	TRIM28_04	TRIM28_05	TRIM28_06	TRIM28_07	TRIM28_08	TRIM28_09	TRIM28_10
TRIM29	n/a	TRIM29_01	TRIM29_02	TRIM29_03	TRIM29_04	TRIM29_05	TRIM29_06	TRIM29_07	TRIM29_08	TRIM29_09	TRIM29_10
TRIM3	n/a	TRIM3_01	TRIM3_02	TRIM3_03	TRIM3_04	TRIM3_05	TRIM3_06	TRIM3_07	TRIM3_08	TRIM3_09	TRIM3_10
TRIM32	n/a	TRIM32_01	TRIM32_02	TRIM32_03	TRIM32_04	TRIM32_05	TRIM32_06	TRIM32_07	TRIM32_08	TRIM32_09	TRIM32_10
TRIM33	n/a	TRIM33_01	TRIM33_02	TRIM33_03	TRIM33_04	TRIM33_05	TRIM33_06	TRIM33_07	TRIM33_08	TRIM33_09	TRIM33_10
TRIP11	n/a	TRIP11_01	TRIP11_02	TRIP11_03	TRIP11_04	TRIP11_05	TRIP11_06	TRIP11_07	TRIP11_08	TRIP11_09	TRIP11_10
TRIP13	n/a	TRIP13_01	TRIP13_02	TRIP13_03	TRIP13_04	TRIP13_05	TRIP13_06	TRIP13_07	TRIP13_08	TRIP13_09	TRIP13_10
TRIP4	n/a	TRIP4_01	TRIP4_02	TRIP4_03	TRIP4_04	TRIP4_05	TRIP4_06	TRIP4_07	TRIP4_08	TRIP4_09	TRIP4_10
TRMT61A	n/a	TRMT61A_01	TRMT61A_02	TRMT61A_03	TRMT61A_04	TRMT61A_05	TRMT61A_06	TRMT61A_07	TRMT61A_08	TRMT61A_09	TRMT61A_10
TRPS1	n/a	TRPS1_01	TRPS1_02	TRPS1_03	TRPS1_04	TRPS1_05	TRPS1_06	TRPS1_07	TRPS1_08	TRPS1_09	TRPS1_10
TRRAP	n/a	TRRAP_01	TRRAP_02	TRRAP_03	TRRAP_04	TRRAP_05	TRRAP_06	TRRAP_07	TRRAP_08	TRRAP_09	TRRAP_10
TSC1	n/a	TSC1_01	TSC1_02	TSC1_03	TSC1_04	TSC1_05	TSC1_06	TSC1_07	TSC1_08	TSC1_09	TSC1_10
TSC2	n/a	TSC2_01	TSC2_02	TSC2_03	TSC2_04	TSC2_05	TSC2_06	TSC2_07	TSC2_08	TSC2_09	TSC2_10
TSC22D1	n/a	TSC22D1_01	TSC22D1_02	TSC22D1_03	TSC22D1_04	TSC22D1_05	TSC22D1_06	TSC22D1_07	TSC22D1_08	TSC22D1_09	TSC22D1_10
TSC22D2	n/a	TSC22D2_01	TSC22D2_02	TSC22D2_03	TSC22D2_04	TSC22D2_05	TSC22D2_06	TSC22D2_07	TSC22D2_08	TSC22D2_09	TSC22D2_10
TSC22D3	n/a	TSC22D3_01	TSC22D3_02	TSC22D3_03	TSC22D3_04	TSC22D3_05	TSC22D3_06	TSC22D3_07	TSC22D3_08	TSC22D3_09	TSC22D3_10
TSC22D4	n/a	TSC22D4_01	TSC22D4_02	TSC22D4_03	TSC22D4_04	TSC22D4_05	TSC22D4_06	TSC22D4_07	TSC22D4_08	TSC22D4_09	TSC22D4_10
TSG101	n/a	TSG101_01	TSG101_02	TSG101_03	TSG101_04	TSG101_05	TSG101_06	TSG101_07	TSG101_08	TSG101_09	TSG101_10
TSHZ1	n/a	TSHZ1_01	TSHZ1_02	TSHZ1_03	TSHZ1_04	TSHZ1_05	TSHZ1_06	TSHZ1_07	TSHZ1_08	TSHZ1_09	TSHZ1_10
TSHZ2	n/a	TSHZ2_01	TSHZ2_02	TSHZ2_03	TSHZ2_04	TSHZ2_05	TSHZ2_06	TSHZ2_07	TSHZ2_08	TSHZ2_09	TSHZ2_10
TSHZ3	n/a	TSHZ3_01	TSHZ3_02	TSHZ3_03	TSHZ3_04	TSHZ3_05	TSHZ3_06	TSHZ3_07	TSHZ3_08	TSHZ3_09	TSHZ3_10
TTF1	n/a	TTF1_01	TTF1_02	TTF1_03	TTF1_04	TTF1_05	TTF1_06	TTF1_07	TTF1_08	TTF1_09	TTF1_10
TTF2	n/a	TTF2_01	TTF2_02	TTF2_03	TTF2_04	TTF2_05	TTF2_06	TTF2_07	TTF2_08	TTF2_09	TTF2_10
TUB	n/a	TUB_01	TUB_02	TUB_03	TUB_04	TUB_05	TUB_06	TUB_07	TUB_08	TUB_09	TUB_10
TULP4	n/a	TULP4_01	TULP4_02	TULP4_03	TULP4_04	TULP4_05	TULP4_06	TULP4_07	TULP4_08	TULP4_09	TULP4_10
TWIST1	n/a	TWIST1_01	TWIST1_02	TWIST1_03	TWIST1_04	TWIST1_05	TWIST1_06	TWIST1_07	TWIST1_08	TWIST1_09	TWIST1_10
TWIST2	n/a	TWIST2_01	TWIST2_02	TWIST2_03	TWIST2_04	TWIST2_05	TWIST2_06	TWIST2_07	TWIST2_08	TWIST2_09	TWIST2_10
TWISTNB	n/a	TWISTNB_01	TWISTNB_02	TWISTNB_03	TWISTNB_04	TWISTNB_05	TWISTNB_06	TWISTNB_07	TWISTNB_08	TWISTNB_09	TWISTNB_10
TYMS	n/a	TYMS_01	TYMS_02	TYMS_03	TYMS_04	TYMS_05	TYMS_06	TYMS_07	TYMS_08	TYMS_09	TYMS_10
UBE2V1	n/a	UBE2V1_01	UBE2V1_02	UBE2V1_03	UBE2V1_04	UBE2V1_05	UBE2V1_06	UBE2V1_07	UBE2V1_08	UBE2V1_09	UBE2V1_10
UBN1	n/a	UBN1_01	UBN1_02	UBN1_03	UBN1_04	UBN1_05	UBN1_06	UBN1_07	UBN1_08	UBN1_09	UBN1_10
UBP1	n/a	UBP1_01	UBP1_02	UBP1_03	UBP1_04	UBP1_05	UBP1_06	UBP1_07	UBP1_08	UBP1_09	UBP1_10
UBTF	n/a	UBTF_01	UBTF_02	UBTF_03	UBTF_04	UBTF_05	UBTF_06	UBTF_07	UBTF_08	UBTF_09	UBTF_10
UEVLD	n/a	UEVLD_01	UEVLD_02	UEVLD_03	UEVLD_04	UEVLD_05	UEVLD_06	UEVLD_07	UEVLD_08	UEVLD_09	UEVLD_10
UHRF1	n/a	UHRF1_01	UHRF1_02	UHRF1_03	UHRF1_04	UHRF1_05	UHRF1_06	UHRF1_07	UHRF1_08	UHRF1_09	UHRF1_10
UNCX	n/a	UNCX_01	UNCX_02	UNCX_03	UNCX_04	UNCX_05	UNCX_06	UNCX_07	UNCX_08	UNCX_09	UNCX_10
UNK	n/a	UNK_01	UNK_02	UNK_03	UNK_04	UNK_05	UNK_06	UNK_07	UNK_08	UNK_09	UNK_10
UNKL	n/a	UNKL_01	UNKL_02	UNKL_03	UNKL_04	UNKL_05	UNKL_06	UNKL_07	UNKL_08	UNKL_09	UNKL_10
URB1	n/a	URB1_01	URB1_02	URB1_03	URB1_04	URB1_05	URB1_06	URB1_07	URB1_08	URB1_09	URB1_10
URI1	n/a	URI1_01	URI1_02	URI1_03	URI1_04	URI1_05	URI1_06	URI1_07	URI1_08	URI1_09	URI1_10
USF1	n/a	USF1_01	USF1_02	USF1_03	USF1_04	USF1_05	USF1_06	USF1_07	USF1_08	USF1_09	USF1_10
USF2	n/a	USF2_01	USF2_02	USF2_03	USF2_04	USF2_05	USF2_06	USF2_07	USF2_08	USF2_09	USF2_10
USP2	n/a	USP2_01	USP2_02	USP2_03	USP2_04	USP2_05	USP2_06	USP2_07	USP2_08	USP2_09	USP2_10
UTF1	n/a	UTF1_01	UTF1_02	UTF1_03	UTF1_04	UTF1_05	UTF1_06	UTF1_07	UTF1_08	UTF1_09	UTF1_10
UTP14A	n/a	UTP14A_01	UTP14A_02	UTP14A_03	UTP14A_04	UTP14A_05	UTP14A_06	UTP14A_07	UTP14A_08	UTP14A_09	UTP14A_10
UTP18	n/a	UTP18_01	UTP18_02	UTP18_03	UTP18_04	UTP18_05	UTP18_06	UTP18_07	UTP18_08	UTP18_09	UTP18_10
UTP20	n/a	UTP20_01	UTP20_02	UTP20_03	UTP20_04	UTP20_05	UTP20_06	UTP20_07	UTP20_08	UTP20_09	UTP20_10
VAV1	n/a	VAV1_01	VAV1_02	VAV1_03	VAV1_04	VAV1_05	VAV1_06	VAV1_07	VAV1_08	VAV1_09	VAV1_10
VAX1	n/a	VAX1_01	VAX1_02	VAX1_03	VAX1_04	VAX1_05	VAX1_06	VAX1_07	VAX1_08	VAX1_09	VAX1_10
VAX2	n/a	VAX2_01	VAX2_02	VAX2_03	VAX2_04	VAX2_05	VAX2_06	VAX2_07	VAX2_08	VAX2_09	VAX2_10
VDR	n/a	VDR_01	VDR_02	VDR_03	VDR_04	VDR_05	VDR_06	VDR_07	VDR_08	VDR_09	VDR_10
VENTX	n/a	VENTX_01	VENTX_02	VENTX_03	VENTX_04	VENTX_05	VENTX_06	VENTX_07	VENTX_08	VENTX_09	VENTX_10
VEZF1	n/a	VEZF1_01	VEZF1_02	VEZF1_03	VEZF1_04	VEZF1_05	VEZF1_06	VEZF1_07	VEZF1_08	VEZF1_09	VEZF1_10
VGLL1	n/a	VGLL1_01	VGLL1_02	VGLL1_03	VGLL1_04	VGLL1_05	VGLL1_06	VGLL1_07	VGLL1_08	VGLL1_09	VGLL1_10
VGLL2	n/a	VGLL2_01	VGLL2_02	VGLL2_03	VGLL2_04	VGLL2_05	VGLL2_06	VGLL2_07	VGLL2_08	VGLL2_09	VGLL2_10
VHL	n/a	VHL_01	VHL_02	VHL_03	VHL_04	VHL_05	VHL_06	VHL_07	VHL_08	VHL_09	VHL_10
VPS72	n/a	VPS72_01	VPS72_02	VPS72_03	VPS72_04	VPS72_05	VPS72_06	VPS72_07	VPS72_08	VPS72_09	VPS72_10
VSX1	n/a	VSX1_01	VSX1_02	VSX1_03	VSX1_04	VSX1_05	VSX1_06	VSX1_07	VSX1_08	VSX1_09	VSX1_10
VSX2	n/a	VSX2_01	VSX2_02	VSX2_03	VSX2_04	VSX2_05	VSX2_06	VSX2_07	VSX2_08	VSX2_09	VSX2_10
WDHD1	n/a	WDHD1_01	WDHD1_02	WDHD1_03	WDHD1_04	WDHD1_05	WDHD1_06	WDHD1_07	WDHD1_08	WDHD1_09	WDHD1_10
WDR3	n/a	WDR3_01	WDR3_02	WDR3_03	WDR3_04	WDR3_05	WDR3_06	WDR3_07	WDR3_08	WDR3_09	WDR3_10
WDR43	n/a	WDR43_01	WDR43_02	WDR43_03	WDR43_04	WDR43_05	WDR43_06	WDR43_07	WDR43_08	WDR43_09	WDR43_10
WDR62	n/a	WDR62_01	WDR62_02	WDR62_03	WDR62_04	WDR62_05	WDR62_06	WDR62_07	WDR62_08	WDR62_09	WDR62_10
WDR74	n/a	WDR74_01	WDR74_02	WDR74_03	WDR74_04	WDR74_05	WDR74_06	WDR74_07	WDR74_08	WDR74_09	WDR74_10
WDR75	n/a	WDR75_01	WDR75_02	WDR75_03	WDR75_04	WDR75_05	WDR75_06	WDR75_07	WDR75_08	WDR75_09	WDR75_10
WEE1	n/a	WEE1_01	WEE1_02	WEE1_03	WEE1_04	WEE1_05	WEE1_06	WEE1_07	WEE1_08	WEE1_09	WEE1_10
WHSC1	n/a	WHSC1_01	WHSC1_02	WHSC1_03	WHSC1_04	WHSC1_05	WHSC1_06	WHSC1_07	WHSC1_08	WHSC1_09	WHSC1_10
WIZ	n/a	WIZ_01	WIZ_02	WIZ_03	WIZ_04	WIZ_05	WIZ_06	WIZ_07	WIZ_08	WIZ_09	WIZ_10
WT1	n/a	WT1_01	WT1_02	WT1_03	WT1_04	WT1_05	WT1_06	WT1_07	WT1_08	WT1_09	WT1_10
WWTR1	n/a	WWTR1_01	WWTR1_02	WWTR1_03	WWTR1_04	WWTR1_05	WWTR1_06	WWTR1_07	WWTR1_08	WWTR1_09	WWTR1_10
XBP1	n/a	XBP1_01	XBP1_02	XBP1_03	XBP1_04	XBP1_05	XBP1_06	XBP1_07	XBP1_08	XBP1_09	XBP1_10
XPA	n/a	XPA_01	XPA_02	XPA_03	XPA_04	XPA_05	XPA_06	XPA_07	XPA_08	XPA_09	XPA_10
XPO1	n/a	XPO1_01	XPO1_02	XPO1_03	XPO1_04	XPO1_05	XPO1_06	XPO1_07	XPO1_08	XPO1_09	XPO1_10
YAF2	n/a	YAF2_01	YAF2_02	YAF2_03	YAF2_04	YAF2_05	YAF2_06	YAF2_07	YAF2_08	YAF2_09	YAF2_10
YAP1	n/a	YAP1_01	YAP1_02	YAP1_03	YAP1_04	YAP1_05	YAP1_06	YAP1_07	YAP1_08	YAP1_09	YAP1_10
YBX1	n/a	YBX1_01	YBX1_02	YBX1_03	YBX1_04	YBX1_05	YBX1_06	YBX1_07	YBX1_08	YBX1_09	YBX1_10
YBX2	n/a	YBX2_01	YBX2_02	YBX2_03	YBX2_04	YBX2_05	YBX2_06	YBX2_07	YBX2_08	YBX2_09	YBX2_10
YBX3	n/a	YBX3_01	YBX3_02	YBX3_03	YBX3_04	YBX3_05	YBX3_06	YBX3_07	YBX3_08	YBX3_09	YBX3_10
YEATS2	n/a	YEATS2_01	YEATS2_02	YEATS2_03	YEATS2_04	YEATS2_05	YEATS2_06	YEATS2_07	YEATS2_08	YEATS2_09	YEATS2_10
YEATS4	n/a	YEATS4_01	YEATS4_02	YEATS4_03	YEATS4_04	YEATS4_05	YEATS4_06	YEATS4_07	YEATS4_08
YY1	n/a	YY1_01	YY1_02	YY1_03	YY1_04	YY1_05	YY1_06	YY1_07	YY1_08	YY1_09	YY1_10
YY2	n/a	YY2_01	YY2_02	YY2_03	YY2_04	YY2_05	YY2_06	YY2_07	YY2_08	YY2_09	YY2_10
ZBED1	n/a	ZBED1_01	ZBED1_02	ZBED1_03	ZBED1_04	ZBED1_05	ZBED1_06	ZBED1_07	ZBED1_08	ZBED1_09	ZBED1_10
ZBED2	n/a	ZBED2_01	ZBED2_02	ZBED2_03	ZBED2_04	ZBED2_05	ZBED2_06	ZBED2_07	ZBED2_08	ZBED2_09	ZBED2_10
ZBED3	n/a	ZBED3_01	ZBED3_02	ZBED3_03	ZBED3_04	ZBED3_05	ZBED3_06	ZBED3_07	ZBED3_08	ZBED3_09	ZBED3_10
ZBED4	n/a	ZBED4_01	ZBED4_02	ZBED4_03	ZBED4_04	ZBED4_05	ZBED4_06	ZBED4_07	ZBED4_08	ZBED4_09	ZBED4_10
ZBP1	n/a	ZBP1_01	ZBP1_02	ZBP1_03	ZBP1_04	ZBP1_05	ZBP1_06	ZBP1_07	ZBP1_08	ZBP1_09	ZBP1_10
ZBTB1	n/a	ZBTB1_01	ZBTB1_02	ZBTB1_03	ZBTB1_04	ZBTB1_05	ZBTB1_06	ZBTB1_07	ZBTB1_08	ZBTB1_09	ZBTB1_10
ZBTB10	n/a	ZBTB10_01	ZBTB10_02	ZBTB10_03	ZBTB10_04	ZBTB10_05	ZBTB10_06	ZBTB10_07	ZBTB10_08	ZBTB10_09	ZBTB10_10
ZBTB11	n/a	ZBTB11_01	ZBTB11_02	ZBTB11_03	ZBTB11_04	ZBTB11_05	ZBTB11_06	ZBTB11_07	ZBTB11_08	ZBTB11_09	ZBTB11_10
ZBTB12	n/a	ZBTB12_01	ZBTB12_02	ZBTB12_03	ZBTB12_04	ZBTB12_05	ZBTB12_06	ZBTB12_07	ZBTB12_08	ZBTB12_09	ZBTB12_10
ZBTB14	n/a	ZBTB14_01	ZBTB14_02	ZBTB14_03	ZBTB14_04	ZBTB14_05	ZBTB14_06	ZBTB14_07	ZBTB14_08	ZBTB14_09	ZBTB14_10
ZBTB16	n/a	ZBTB16_01	ZBTB16_02	ZBTB16_03	ZBTB16_04	ZBTB16_05	ZBTB16_06	ZBTB16_07	ZBTB16_08	ZBTB16_09	ZBTB16_10
ZBTB17	n/a	ZBTB17_01	ZBTB17_02	ZBTB17_03	ZBTB17_04	ZBTB17_05	ZBTB17_06	ZBTB17_07	ZBTB17_08	ZBTB17_09	ZBTB17_10
ZBTB18	n/a	ZBTB18_01	ZBTB18_02	ZBTB18_03	ZBTB18_04	ZBTB18_05	ZBTB18_06	ZBTB18_07	ZBTB18_08	ZBTB18_09	ZBTB18_10
ZBTB2	n/a	ZBTB2_01	ZBTB2_02	ZBTB2_03	ZBTB2_04	ZBTB2_05	ZBTB2_06	ZBTB2_07	ZBTB2_08	ZBTB2_09	ZBTB2_10
ZBTB20	n/a	ZBTB20_01	ZBTB20_02	ZBTB20_03	ZBTB20_04	ZBTB20_05	ZBTB20_06	ZBTB20_07	ZBTB20_08	ZBTB20_09	ZBTB20_10
ZBTB21	n/a	ZBTB21_01	ZBTB21_02	ZBTB21_03	ZBTB21_04	ZBTB21_05	ZBTB21_06	ZBTB21_07	ZBTB21_08	ZBTB21_09	ZBTB21_10
ZBTB22	n/a	ZBTB22_01	ZBTB22_02	ZBTB22_03	ZBTB22_04	ZBTB22_05	ZBTB22_06	ZBTB22_07	ZBTB22_08	ZBTB22_09	ZBTB22_10
ZBTB24	n/a	ZBTB24_01	ZBTB24_02	ZBTB24_03	ZBTB24_04	ZBTB24_05	ZBTB24_06	ZBTB24_07	ZBTB24_08	ZBTB24_09	ZBTB24_10
ZBTB25	n/a	ZBTB25_01	ZBTB25_02	ZBTB25_03	ZBTB25_04	ZBTB25_05	ZBTB25_06	ZBTB25_07	ZBTB25_08	ZBTB25_09	ZBTB25_10
ZBTB26	n/a	ZBTB26_01	ZBTB26_02	ZBTB26_03	ZBTB26_04	ZBTB26_05	ZBTB26_06	ZBTB26_07	ZBTB26_08	ZBTB26_09	ZBTB26_10
ZBTB3	n/a	ZBTB3_01	ZBTB3_02	ZBTB3_03	ZBTB3_04	ZBTB3_05	ZBTB3_06	ZBTB3_07	ZBTB3_08	ZBTB3_09	ZBTB3_10
ZBTB32	n/a	ZBTB32_01	ZBTB32_02	ZBTB32_03	ZBTB32_04	ZBTB32_05	ZBTB32_06	ZBTB32_07	ZBTB32_08	ZBTB32_09	ZBTB32_10
ZBTB33	n/a	ZBTB33_01	ZBTB33_02	ZBTB33_03	ZBTB33_04	ZBTB33_05	ZBTB33_06	ZBTB33_07	ZBTB33_08	ZBTB33_09	ZBTB33_10
ZBTB34	n/a	ZBTB34_01	ZBTB34_02	ZBTB34_03	ZBTB34_04	ZBTB34_05	ZBTB34_06	ZBTB34_07	ZBTB34_08	ZBTB34_09	ZBTB34_10
ZBTB37	n/a	ZBTB37_01	ZBTB37_02	ZBTB37_03	ZBTB37_04	ZBTB37_05	ZBTB37_06	ZBTB37_07	ZBTB37_08	ZBTB37_09	ZBTB37_10
ZBTB38	n/a	ZBTB38_01	ZBTB38_02	ZBTB38_03	ZBTB38_04	ZBTB38_05	ZBTB38_06	ZBTB38_07	ZBTB38_08	ZBTB38_09	ZBTB38_10
ZBTB39	n/a	ZBTB39_01	ZBTB39_02	ZBTB39_03	ZBTB39_04	ZBTB39_05	ZBTB39_06	ZBTB39_07	ZBTB39_08	ZBTB39_09	ZBTB39_10
ZBTB4	n/a	ZBTB4_01	ZBTB4_02	ZBTB4_03	ZBTB4_04	ZBTB4_05	ZBTB4_06	ZBTB4_07	ZBTB4_08	ZBTB4_09	ZBTB4_10
ZBTB40	n/a	ZBTB40_01	ZBTB40_02	ZBTB40_03	ZBTB40_04	ZBTB40_05	ZBTB40_06	ZBTB40_07	ZBTB40_08	ZBTB40_09	ZBTB40_10
ZBTB41	n/a	ZBTB41_01	ZBTB41_02	ZBTB41_03	ZBTB41_04	ZBTB41_05	ZBTB41_06	ZBTB41_07	ZBTB41_08	ZBTB41_09	ZBTB41_10
ZBTB43	n/a	ZBTB43_01	ZBTB43_02	ZBTB43_03	ZBTB43_04	ZBTB43_05	ZBTB43_06	ZBTB43_07	ZBTB43_08	ZBTB43_09	ZBTB43_10
ZBTB44	n/a	ZBTB44_01	ZBTB44_02	ZBTB44_03	ZBTB44_04	ZBTB44_05	ZBTB44_06	ZBTB44_07	ZBTB44_08	ZBTB44_09	ZBTB44_10
ZBTB45	n/a	ZBTB45_01	ZBTB45_02	ZBTB45_03	ZBTB45_04	ZBTB45_05	ZBTB45_06	ZBTB45_07	ZBTB45_08	ZBTB45_09	ZBTB45_10
ZBTB46	n/a	ZBTB46_01	ZBTB46_02	ZBTB46_03	ZBTB46_04	ZBTB46_05	ZBTB46_06	ZBTB46_07	ZBTB46_08	ZBTB46_09	ZBTB46_10
ZBTB47	n/a	ZBTB47_01	ZBTB47_02	ZBTB47_03	ZBTB47_04	ZBTB47_05	ZBTB47_06	ZBTB47_07	ZBTB47_08	ZBTB47_09	ZBTB47_10
ZBTB48	n/a	ZBTB48_01	ZBTB48_02	ZBTB48_03	ZBTB48_04	ZBTB48_05	ZBTB48_06	ZBTB48_07	ZBTB48_08	ZBTB48_09	ZBTB48_10
ZBTB49	n/a	ZBTB49_01	ZBTB49_02	ZBTB49_03	ZBTB49_04	ZBTB49_05	ZBTB49_06	ZBTB49_07	ZBTB49_08	ZBTB49_09	ZBTB49_10
ZBTB5	n/a	ZBTB5_01	ZBTB5_02	ZBTB5_03	ZBTB5_04	ZBTB5_05	ZBTB5_06	ZBTB5_07	ZBTB5_08	ZBTB5_09	ZBTB5_10
ZBTB6	n/a	ZBTB6_01	ZBTB6_02	ZBTB6_03	ZBTB6_04	ZBTB6_05	ZBTB6_06	ZBTB6_07	ZBTB6_08	ZBTB6_09	ZBTB6_10
ZBTB7A	n/a	ZBTB7A_01	ZBTB7A_02	ZBTB7A_03	ZBTB7A_04	ZBTB7A_05	ZBTB7A_06	ZBTB7A_07	ZBTB7A_08	ZBTB7A_09	ZBTB7A_10
ZBTB7B	n/a	ZBTB7B_01	ZBTB7B_02	ZBTB7B_03	ZBTB7B_04	ZBTB7B_05	ZBTB7B_06	ZBTB7B_07	ZBTB7B_08	ZBTB7B_09	ZBTB7B_10
ZBTB7C	n/a	ZBTB7C_01	ZBTB7C_02	ZBTB7C_03	ZBTB7C_04	ZBTB7C_05	ZBTB7C_06	ZBTB7C_07	ZBTB7C_08	ZBTB7C_09	ZBTB7C_10
ZBTB8A	n/a	ZBTB8A_01	ZBTB8A_02	ZBTB8A_03	ZBTB8A_04	ZBTB8A_05	ZBTB8A_06	ZBTB8A_07	ZBTB8A_08	ZBTB8A_09	ZBTB8A_10
ZBTB9	n/a	ZBTB9_01	ZBTB9_02	ZBTB9_03	ZBTB9_04	ZBTB9_05	ZBTB9_06	ZBTB9_07	ZBTB9_08	ZBTB9_09	ZBTB9_10
ZC2HC1C	n/a	ZC2HC1C_01	ZC2HC1C_02	ZC2HC1C_03	ZC2HC1C_04	ZC2HC1C_05	ZC2HC1C_06	ZC2HC1C_07	ZC2HC1C_08	ZC2HC1C_09	ZC2HC1C_10
ZC3H10	n/a	ZC3H10_01	ZC3H10_02	ZC3H10_03	ZC3H10_04	ZC3H10_05	ZC3H10_06	ZC3H10_07	ZC3H10_08	ZC3H10_09	ZC3H10_10
ZC3H11A	n/a	ZC3H11A_01	ZC3H11A_02	ZC3H11A_03	ZC3H11A_04	ZC3H11A_05	ZC3H11A_06	ZC3H11A_07	ZC3H11A_08	ZC3H11A_09	ZC3H11A_10
ZC3H13	n/a	ZC3H13_01	ZC3H13_02	ZC3H13_03	ZC3H13_04	ZC3H13_05	ZC3H13_06	ZC3H13_07	ZC3H13_08	ZC3H13_09	ZC3H13_10
ZC3H14	n/a	ZC3H14_01	ZC3H14_02	ZC3H14_03	ZC3H14_04	ZC3H14_05	ZC3H14_06	ZC3H14_07	ZC3H14_08	ZC3H14_09	ZC3H14_10
ZC3H15	n/a	ZC3H15_01	ZC3H15_02	ZC3H15_03	ZC3H15_04	ZC3H15_05	ZC3H15_06	ZC3H15_07	ZC3H15_08	ZC3H15_09	ZC3H15_10
ZC3H18	n/a	ZC3H18_01	ZC3H18_02	ZC3H18_03	ZC3H18_04	ZC3H18_05	ZC3H18_06	ZC3H18_07	ZC3H18_08	ZC3H18_09	ZC3H18_10
ZC3H3	n/a	ZC3H3_01	ZC3H3_02	ZC3H3_03	ZC3H3_04	ZC3H3_05	ZC3H3_06	ZC3H3_07	ZC3H3_08	ZC3H3_09	ZC3H3_10
ZC3H4	n/a	ZC3H4_01	ZC3H4_02	ZC3H4_03	ZC3H4_04	ZC3H4_05	ZC3H4_06	ZC3H4_07	ZC3H4_08	ZC3H4_09	ZC3H4_10
ZC3H6	n/a	ZC3H6_01	ZC3H6_02	ZC3H6_03	ZC3H6_04	ZC3H6_05	ZC3H6_06	ZC3H6_07	ZC3H6_08	ZC3H6_09	ZC3H6_10
ZC3H7A	n/a	ZC3H7A_01	ZC3H7A_02	ZC3H7A_03	ZC3H7A_04	ZC3H7A_05	ZC3H7A_06	ZC3H7A_07	ZC3H7A_08	ZC3H7A_09	ZC3H7A_10
ZC3H7B	n/a	ZC3H7B_01	ZC3H7B_02	ZC3H7B_03	ZC3H7B_04	ZC3H7B_05	ZC3H7B_06	ZC3H7B_07	ZC3H7B_08	ZC3H7B_09	ZC3H7B_10
ZC3H8	n/a	ZC3H8_01	ZC3H8_02	ZC3H8_03	ZC3H8_04	ZC3H8_05	ZC3H8_06	ZC3H8_07	ZC3H8_08	ZC3H8_09	ZC3H8_10
ZC3HAV1	n/a	ZC3HAV1_01	ZC3HAV1_02	ZC3HAV1_03	ZC3HAV1_04	ZC3HAV1_05	ZC3HAV1_06	ZC3HAV1_07	ZC3HAV1_08	ZC3HAV1_09	ZC3HAV1_10
ZCCHC11	n/a	ZCCHC11_01	ZCCHC11_02	ZCCHC11_03	ZCCHC11_04	ZCCHC11_05	ZCCHC11_06	ZCCHC11_07	ZCCHC11_08	ZCCHC11_09	ZCCHC11_10
ZCCHC6	n/a	ZCCHC6_01	ZCCHC6_02	ZCCHC6_03	ZCCHC6_04	ZCCHC6_05	ZCCHC6_06	ZCCHC6_07	ZCCHC6_08	ZCCHC6_09	ZCCHC6_10
ZDHHC11	n/a	ZDHHC11_01	ZDHHC11_02	ZDHHC11_03	ZDHHC11_04	ZDHHC11_05	ZDHHC11_06	ZDHHC11_07	ZDHHC11_08	ZDHHC11_09	ZDHHC11_10
ZDHHC13	n/a	ZDHHC13_01	ZDHHC13_02	ZDHHC13_03	ZDHHC13_04	ZDHHC13_05	ZDHHC13_06	ZDHHC13_07	ZDHHC13_08	ZDHHC13_09	ZDHHC13_10
ZDHHC19	n/a	ZDHHC19_01	ZDHHC19_02	ZDHHC19_03	ZDHHC19_04	ZDHHC19_05	ZDHHC19_06	ZDHHC19_07	ZDHHC19_08	ZDHHC19_09	ZDHHC19_10
ZEB1	n/a	ZEB1_01	ZEB1_02	ZEB1_03	ZEB1_04	ZEB1_05	ZEB1_06	ZEB1_07	ZEB1_08	ZEB1_09	ZEB1_10
ZEB2	n/a	ZEB2_01	ZEB2_02	ZEB2_03	ZEB2_04	ZEB2_05	ZEB2_06	ZEB2_07	ZEB2_08	ZEB2_09	ZEB2_10
ZFAT	n/a	ZFAT_01	ZFAT_02	ZFAT_03	ZFAT_04	ZFAT_05	ZFAT_06	ZFAT_07	ZFAT_08	ZFAT_09	ZFAT_10
ZFHX2	n/a	ZFHX2_01	ZFHX2_02	ZFHX2_03	ZFHX2_04	ZFHX2_05	ZFHX2_06	ZFHX2_07	ZFHX2_08	ZFHX2_09	ZFHX2_10
ZFHX3	n/a	ZFHX3_01	ZFHX3_02	ZFHX3_03	ZFHX3_04	ZFHX3_05	ZFHX3_06	ZFHX3_07	ZFHX3_08	ZFHX3_09	ZFHX3_10
ZFHX4	n/a	ZFHX4_01	ZFHX4_02	ZFHX4_03	ZFHX4_04	ZFHX4_05	ZFHX4_06	ZFHX4_07	ZFHX4_08	ZFHX4_09	ZFHX4_10
ZFP1	n/a	ZFP1_01	ZFP1_02	ZFP1_03	ZFP1_04	ZFP1_05	ZFP1_06	ZFP1_07	ZFP1_08	ZFP1_09	ZFP1_10
ZFP14	n/a	ZFP14_01	ZFP14_02	ZFP14_03	ZFP14_04	ZFP14_05	ZFP14_06	ZFP14_07	ZFP14_08	ZFP14_09	ZFP14_10
ZFP2	n/a	ZFP2_01	ZFP2_02	ZFP2_03	ZFP2_04	ZFP2_05	ZFP2_06	ZFP2_07	ZFP2_08	ZFP2_09	ZFP2_10
ZFP28	n/a	ZFP28_01	ZFP28_02	ZFP28_03	ZFP28_04	ZFP28_05	ZFP28_06	ZFP28_07	ZFP28_08	ZFP28_09	ZFP28_10
ZFP3	n/a	ZFP3_01	ZFP3_02	ZFP3_03	ZFP3_04	ZFP3_05	ZFP3_06	ZFP3_07	ZFP3_08	ZFP3_09	ZFP3_10
ZFP30	n/a	ZFP30_01	ZFP30_02	ZFP30_03	ZFP30_04	ZFP30_05	ZFP30_06	ZFP30_07	ZFP30_08	ZFP30_09	ZFP30_10
ZFP36	n/a	ZFP36_01	ZFP36_02	ZFP36_03	ZFP36_04	ZFP36_05	ZFP36_06	ZFP36_07	ZFP36_08	ZFP36_09	ZFP36_10
ZFP36L1	n/a	ZFP36L1_01	ZFP36L1_02	ZFP36L1_03	ZFP36L1_04	ZFP36L1_05	ZFP36L1_06	ZFP36L1_07	ZFP36L1_08	ZFP36L1_09	ZFP36L1_10
ZFP36L2	n/a	ZFP36L2_01	ZFP36L2_02	ZFP36L2_03	ZFP36L2_04	ZFP36L2_05	ZFP36L2_06	ZFP36L2_07	ZFP36L2_08	ZFP36L2_09	ZFP36L2_10
ZFP37	n/a	ZFP37_01	ZFP37_02	ZFP37_03	ZFP37_04	ZFP37_05	ZFP37_06	ZFP37_07	ZFP37_08	ZFP37_09	ZFP37_10
ZFP41	n/a	ZFP41_01	ZFP41_02	ZFP41_03	ZFP41_04	ZFP41_05	ZFP41_06	ZFP41_07	ZFP41_08	ZFP41_09	ZFP41_10
ZFP42	n/a	ZFP42_01	ZFP42_02	ZFP42_03	ZFP42_04	ZFP42_05	ZFP42_06	ZFP42_07	ZFP42_08	ZFP42_09	ZFP42_10
ZFP57	n/a	ZFP57_01	ZFP57_02	ZFP57_03	ZFP57_04	ZFP57_05	ZFP57_06	ZFP57_07	ZFP57_08	ZFP57_09	ZFP57_10
ZFP62	n/a	ZFP62_01	ZFP62_02	ZFP62_03	ZFP62_04	ZFP62_05	ZFP62_06	ZFP62_07	ZFP62_08	ZFP62_09	ZFP62_10
ZFP64	n/a	ZFP64_01	ZFP64_02	ZFP64_03	ZFP64_04	ZFP64_05	ZFP64_06	ZFP64_07	ZFP64_08	ZFP64_09	ZFP64_10
ZFP69	n/a	ZFP69_01	ZFP69_02	ZFP69_03	ZFP69_04	ZFP69_05	ZFP69_06	ZFP69_07	ZFP69_08	ZFP69_09	ZFP69_10
ZFP69B	n/a	ZFP69B_01	ZFP69B_02	ZFP69B_03	ZFP69B_04	ZFP69B_05	ZFP69B_06	ZFP69B_07	ZFP69B_08	ZFP69B_09	ZFP69B_10
ZFP82	n/a	ZFP82_01	ZFP82_02	ZFP82_03	ZFP82_04	ZFP82_05	ZFP82_06	ZFP82_07	ZFP82_08	ZFP82_09	ZFP82_10
ZFP90	n/a	ZFP90_01	ZFP90_02	ZFP90_03	ZFP90_04	ZFP90_05	ZFP90_06	ZFP90_07	ZFP90_08	ZFP90_09	ZFP90_10
ZFP91	n/a	ZFP91_01	ZFP91_02	ZFP91_03	ZFP91_04	ZFP91_05	ZFP91_06	ZFP91_07	ZFP91_08	ZFP91_09	ZFP91_10
ZFP92	n/a	ZFP92_01	ZFP92_02	ZFP92_03	ZFP92_04	ZFP92_05	ZFP92_06	ZFP92_07	ZFP92_08	ZFP92_09	ZFP92_10
ZFPM1	n/a	ZFPM1_01	ZFPM1_02	ZFPM1_03	ZFPM1_04	ZFPM1_05	ZFPM1_06	ZFPM1_07	ZFPM1_08	ZFPM1_09	ZFPM1_10
ZFPM2	n/a	ZFPM2_01	ZFPM2_02	ZFPM2_03	ZFPM2_04	ZFPM2_05	ZFPM2_06	ZFPM2_07	ZFPM2_08	ZFPM2_09	ZFPM2_10
ZFR	n/a	ZFR_01	ZFR_02	ZFR_03	ZFR_04	ZFR_05	ZFR_06	ZFR_07	ZFR_08	ZFR_09	ZFR_10
ZFR2	n/a	ZFR2_01	ZFR2_02	ZFR2_03	ZFR2_04	ZFR2_05	ZFR2_06	ZFR2_07	ZFR2_08	ZFR2_09	ZFR2_10
ZFX	n/a	ZFX_01	ZFX_02	ZFX_03	ZFX_04	ZFX_05	ZFX_06	ZFX_07	ZFX_08	ZFX_09	ZFX_10
ZFY	n/a	ZFY_01	ZFY_02	ZFY_03	ZFY_04	ZFY_05	ZFY_06	ZFY_07	ZFY_08	ZFY_09	ZFY_10
ZFYVE26	n/a	ZFYVE26_01	ZFYVE26_02	ZFYVE26_03	ZFYVE26_04	ZFYVE26_05	ZFYVE26_06	ZFYVE26_07	ZFYVE26_08	ZFYVE26_09	ZFYVE26_10
ZGLP1	n/a	ZGLP1_01	ZGLP1_02	ZGLP1_03	ZGLP1_04	ZGLP1_05	ZGLP1_06	ZGLP1_07	ZGLP1_08	ZGLP1_09	ZGLP1_10
ZGPAT	n/a	ZGPAT_01	ZGPAT_02	ZGPAT_03	ZGPAT_04	ZGPAT_05	ZGPAT_06	ZGPAT_07	ZGPAT_08	ZGPAT_09	ZGPAT_10
ZHX1	n/a	ZHX1_01	ZHX1_02	ZHX1_03	ZHX1_04	ZHX1_05	ZHX1_06	ZHX1_07	ZHX1_08	ZHX1_09	ZHX1_10
ZHX2	n/a	ZHX2_01	ZHX2_02	ZHX2_03	ZHX2_04	ZHX2_05	ZHX2_06	ZHX2_07	ZHX2_08	ZHX2_09	ZHX2_10
ZHX3	n/a	ZHX3_01	ZHX3_02	ZHX3_03	ZHX3_04	ZHX3_05	ZHX3_06	ZHX3_07	ZHX3_08	ZHX3_09	ZHX3_10
ZIC1	n/a	ZIC1_01	ZIC1_02	ZIC1_03	ZIC1_04	ZIC1_05	ZIC1_06	ZIC1_07	ZIC1_08	ZIC1_09	ZIC1_10
ZIC2	n/a	ZIC2_01	ZIC2_02	ZIC2_03	ZIC2_04	ZIC2_05	ZIC2_06	ZIC2_07	ZIC2_08	ZIC2_09	ZIC2_10
ZIC3	n/a	ZIC3_01	ZIC3_02	ZIC3_03	ZIC3_04	ZIC3_05	ZIC3_06	ZIC3_07	ZIC3_08	ZIC3_09	ZIC3_10
ZIC4	n/a	ZIC4_01	ZIC4_02	ZIC4_03	ZIC4_04	ZIC4_05	ZIC4_06	ZIC4_07	ZIC4_08	ZIC4_09	ZIC4_10
ZIC5	n/a	ZIC5_01	ZIC5_02	ZIC5_03	ZIC5_04	ZIC5_05	ZIC5_06	ZIC5_07	ZIC5_08	ZIC5_09	ZIC5_10
ZIK1	n/a	ZIK1_01	ZIK1_02	ZIK1_03	ZIK1_04	ZIK1_05	ZIK1_06	ZIK1_07	ZIK1_08	ZIK1_09	ZIK1_10
ZIM3	n/a	ZIM3_01	ZIM3_02	ZIM3_03	ZIM3_04	ZIM3_05	ZIM3_06	ZIM3_07	ZIM3_08	ZIM3_09	ZIM3_10
ZKSCAN1	n/a	ZKSCAN1_01	ZKSCAN1_02	ZKSCAN1_03	ZKSCAN1_04	ZKSCAN1_05	ZKSCAN1_06	ZKSCAN1_07	ZKSCAN1_08	ZKSCAN1_09	ZKSCAN1_10
ZKSCAN2	n/a	ZKSCAN2_01	ZKSCAN2_02	ZKSCAN2_03	ZKSCAN2_04	ZKSCAN2_05	ZKSCAN2_06	ZKSCAN2_07	ZKSCAN2_08	ZKSCAN2_09	ZKSCAN2_10
ZKSCAN3	n/a	ZKSCAN3_01	ZKSCAN3_02	ZKSCAN3_03	ZKSCAN3_04	ZKSCAN3_05	ZKSCAN3_06	ZKSCAN3_07	ZKSCAN3_08	ZKSCAN3_09	ZKSCAN3_10
ZKSCAN4	n/a	ZKSCAN4_01	ZKSCAN4_02	ZKSCAN4_03	ZKSCAN4_04	ZKSCAN4_05	ZKSCAN4_06	ZKSCAN4_07	ZKSCAN4_08	ZKSCAN4_09	ZKSCAN4_10
ZKSCAN5	n/a	ZKSCAN5_01	ZKSCAN5_02	ZKSCAN5_03	ZKSCAN5_04	ZKSCAN5_05	ZKSCAN5_06	ZKSCAN5_07	ZKSCAN5_08	ZKSCAN5_09	ZKSCAN5_10
ZKSCAN7	n/a	ZKSCAN7_01	ZKSCAN7_02	ZKSCAN7_03	ZKSCAN7_04	ZKSCAN7_05	ZKSCAN7_06	ZKSCAN7_07	ZKSCAN7_08	ZKSCAN7_09	ZKSCAN7_10
ZKSCAN8	n/a	ZKSCAN8_01	ZKSCAN8_02	ZKSCAN8_03	ZKSCAN8_04	ZKSCAN8_05	ZKSCAN8_06	ZKSCAN8_07	ZKSCAN8_08	ZKSCAN8_09	ZKSCAN8_10
ZMAT1	n/a	ZMAT1_01	ZMAT1_02	ZMAT1_03	ZMAT1_04	ZMAT1_05	ZMAT1_06	ZMAT1_07	ZMAT1_08	ZMAT1_09	ZMAT1_10
ZMAT2	n/a	ZMAT2_01	ZMAT2_02	ZMAT2_03	ZMAT2_04	ZMAT2_05	ZMAT2_06	ZMAT2_07	ZMAT2_08	ZMAT2_09	ZMAT2_10
ZMAT3	n/a	ZMAT3_01	ZMAT3_02	ZMAT3_03	ZMAT3_04	ZMAT3_05	ZMAT3_06	ZMAT3_07	ZMAT3_08	ZMAT3_09	ZMAT3_10
ZMAT4	n/a	ZMAT4_01	ZMAT4_02	ZMAT4_03	ZMAT4_04	ZMAT4_05	ZMAT4_06	ZMAT4_07	ZMAT4_08	ZMAT4_09	ZMAT4_10
ZMAT5	n/a	ZMAT5_01	ZMAT5_02	ZMAT5_03	ZMAT5_04	ZMAT5_05	ZMAT5_06	ZMAT5_07	ZMAT5_08	ZMAT5_09	ZMAT5_10
ZMIZ2	n/a	ZMIZ2_01	ZMIZ2_02	ZMIZ2_03	ZMIZ2_04	ZMIZ2_05	ZMIZ2_06	ZMIZ2_07	ZMIZ2_08	ZMIZ2_09	ZMIZ2_10
ZMYND8	n/a	ZMYND8_01	ZMYND8_02	ZMYND8_03	ZMYND8_04	ZMYND8_05	ZMYND8_06	ZMYND8_07	ZMYND8_08	ZMYND8_09	ZMYND8_10
ZNF100	n/a	ZNF100_01	ZNF100_02	ZNF100_03	ZNF100_04	ZNF100_05	ZNF100_06	ZNF100_07	ZNF100_08	ZNF100_09	ZNF100_10
ZNF101	n/a	ZNF101_01	ZNF101_02	ZNF101_03	ZNF101_04	ZNF101_05	ZNF101_06	ZNF101_07	ZNF101_08	ZNF101_09	ZNF101_10
ZNF106	n/a	ZNF106_01	ZNF106_02	ZNF106_03	ZNF106_04	ZNF106_05	ZNF106_06	ZNF106_07	ZNF106_08	ZNF106_09	ZNF106_10
ZNF107	n/a	ZNF107_01	ZNF107_02	ZNF107_03	ZNF107_04	ZNF107_05	ZNF107_06	ZNF107_07	ZNF107_08	ZNF107_09	ZNF107_10
ZNF114	n/a	ZNF114_01	ZNF114_02	ZNF114_03	ZNF114_04	ZNF114_05	ZNF114_06	ZNF114_07	ZNF114_08	ZNF114_09	ZNF114_10
ZNF117	n/a	ZNF117_01	ZNF117_02	ZNF117_03	ZNF117_04	ZNF117_05	ZNF117_06	ZNF117_07	ZNF117_08	ZNF117_09	ZNF117_10
ZNF12	n/a	ZNF12_01	ZNF12_02	ZNF12_03	ZNF12_04	ZNF12_05	ZNF12_06	ZNF12_07	ZNF12_08	ZNF12_09	ZNF12_10
ZNF121	n/a	ZNF121_01	ZNF121_02	ZNF121_03	ZNF121_04	ZNF121_05	ZNF121_06	ZNF121_07	ZNF121_08	ZNF121_09	ZNF121_10
ZNF124	n/a	ZNF124_01	ZNF124_02	ZNF124_03	ZNF124_04	ZNF124_05	ZNF124_06	ZNF124_07	ZNF124_08	ZNF124_09	ZNF124_10
ZNF131	n/a	ZNF131_01	ZNF131_02	ZNF131_03	ZNF131_04	ZNF131_05	ZNF131_06	ZNF131_07	ZNF131_08	ZNF131_09	ZNF131_10
ZNF132	n/a	ZNF132_01	ZNF132_02	ZNF132_03	ZNF132_04	ZNF132_05	ZNF132_06	ZNF132_07	ZNF132_08	ZNF132_09	ZNF132_10
ZNF133	n/a	ZNF133_01	ZNF133_02	ZNF133_03	ZNF133_04	ZNF133_05	ZNF133_06	ZNF133_07	ZNF133_08	ZNF133_09	ZNF133_10
ZNF134	n/a	ZNF134_01	ZNF134_02	ZNF134_03	ZNF134_04	ZNF134_05	ZNF134_06	ZNF134_07	ZNF134_08	ZNF134_09	ZNF134_10
ZNF135	n/a	ZNF135_01	ZNF135_02	ZNF135_03	ZNF135_04	ZNF135_05	ZNF135_06	ZNF135_07	ZNF135_08	ZNF135_09	ZNF135_10
ZNF136	n/a	ZNF136_01	ZNF136_02	ZNF136_03	ZNF136_04	ZNF136_05	ZNF136_06	ZNF136_07	ZNF136_08	ZNF136_09	ZNF136_10
ZNF138	n/a	ZNF138_01	ZNF138_02	ZNF138_03	ZNF138_04	ZNF138_05	ZNF138_06	ZNF138_07	ZNF138_08	ZNF138_09	ZNF138_10
ZNF14	n/a	ZNF14_01	ZNF14_02	ZNF14_03	ZNF14_04	ZNF14_05	ZNF14_06	ZNF14_07	ZNF14_08	ZNF14_09	ZNF14_10
ZNF140	n/a	ZNF140_01	ZNF140_02	ZNF140_03	ZNF140_04	ZNF140_05	ZNF140_06	ZNF140_07	ZNF140_08	ZNF140_09	ZNF140_10
ZNF141	n/a	ZNF141_01	ZNF141_02	ZNF141_03	ZNF141_04	ZNF141_05	ZNF141_06	ZNF141_07	ZNF141_08	ZNF141_09	ZNF141_10
ZNF142	n/a	ZNF142_01	ZNF142_02	ZNF142_03	ZNF142_04	ZNF142_05	ZNF142_06	ZNF142_07	ZNF142_08	ZNF142_09	ZNF142_10
ZNF143	n/a	ZNF143_01	ZNF143_02	ZNF143_03	ZNF143_04	ZNF143_05	ZNF143_06	ZNF143_07	ZNF143_08	ZNF143_09	ZNF143_10
ZNF146	n/a	ZNF146_01	ZNF146_02	ZNF146_03	ZNF146_04	ZNF146_05	ZNF146_06	ZNF146_07	ZNF146_08	ZNF146_09	ZNF146_10
ZNF148	n/a	ZNF148_01	ZNF148_02	ZNF148_03	ZNF148_04	ZNF148_05	ZNF148_06	ZNF148_07	ZNF148_08	ZNF148_09	ZNF148_10
ZNF154	n/a	ZNF154_01	ZNF154_02	ZNF154_03	ZNF154_04	ZNF154_05	ZNF154_06	ZNF154_07	ZNF154_08	ZNF154_09	ZNF154_10
ZNF155	n/a	ZNF155_01	ZNF155_02	ZNF155_03	ZNF155_04	ZNF155_05	ZNF155_06	ZNF155_07	ZNF155_08	ZNF155_09	ZNF155_10
ZNF157	n/a	ZNF157_01	ZNF157_02	ZNF157_03	ZNF157_04	ZNF157_05	ZNF157_06	ZNF157_07	ZNF157_08	ZNF157_09	ZNF157_10
ZNF16	n/a	ZNF16_01	ZNF16_02	ZNF16_03	ZNF16_04	ZNF16_05	ZNF16_06	ZNF16_07	ZNF16_08	ZNF16_09	ZNF16_10
ZNF160	n/a	ZNF160_01	ZNF160_02	ZNF160_03	ZNF160_04	ZNF160_05	ZNF160_06	ZNF160_07	ZNF160_08	ZNF160_09	ZNF160_10
ZNF165	n/a	ZNF165_01	ZNF165_02	ZNF165_03	ZNF165_04	ZNF165_05	ZNF165_06	ZNF165_07	ZNF165_08	ZNF165_09	ZNF165_10
ZNF169	n/a	ZNF169_01	ZNF169_02	ZNF169_03	ZNF169_04	ZNF169_05	ZNF169_06	ZNF169_07	ZNF169_08	ZNF169_09	ZNF169_10
ZNF17	n/a	ZNF17_01	ZNF17_02	ZNF17_03	ZNF17_04	ZNF17_05	ZNF17_06	ZNF17_07	ZNF17_08	ZNF17_09	ZNF17_10
ZNF174	n/a	ZNF174_01	ZNF174_02	ZNF174_03	ZNF174_04	ZNF174_05	ZNF174_06	ZNF174_07	ZNF174_08	ZNF174_09	ZNF174_10
ZNF175	n/a	ZNF175_01	ZNF175_02	ZNF175_03	ZNF175_04	ZNF175_05	ZNF175_06	ZNF175_07	ZNF175_08	ZNF175_09	ZNF175_10
ZNF177	n/a	ZNF177_01	ZNF177_02	ZNF177_03	ZNF177_04	ZNF177_05	ZNF177_06	ZNF177_07	ZNF177_08	ZNF177_09	ZNF177_10
ZNF18	n/a	ZNF18_01	ZNF18_02	ZNF18_03	ZNF18_04	ZNF18_05	ZNF18_06	ZNF18_07	ZNF18_08	ZNF18_09	ZNF18_10
ZNF180	n/a	ZNF180_01	ZNF180_02	ZNF180_03	ZNF180_04	ZNF180_05	ZNF180_06	ZNF180_07	ZNF180_08	ZNF180_09	ZNF180_10
ZNF181	n/a	ZNF181_01	ZNF181_02	ZNF181_03	ZNF181_04	ZNF181_05	ZNF181_06	ZNF181_07	ZNF181_08	ZNF181_09	ZNF181_10
ZNF182	n/a	ZNF182_01	ZNF182_02	ZNF182_03	ZNF182_04	ZNF182_05	ZNF182_06	ZNF182_07	ZNF182_08	ZNF182_09	ZNF182_10
ZNF184	n/a	ZNF184_01	ZNF184_02	ZNF184_03	ZNF184_04	ZNF184_05	ZNF184_06	ZNF184_07	ZNF184_08	ZNF184_09	ZNF184_10
ZNF189	n/a	ZNF189_01	ZNF189_02	ZNF189_03	ZNF189_04	ZNF189_05	ZNF189_06	ZNF189_07	ZNF189_08	ZNF189_09	ZNF189_10
ZNF19	n/a	ZNF19_01	ZNF19_02	ZNF19_03	ZNF19_04	ZNF19_05	ZNF19_06	ZNF19_07	ZNF19_08	ZNF19_09	ZNF19_10
ZNF195	n/a	ZNF195_01	ZNF195_02	ZNF195_03	ZNF195_04	ZNF195_05	ZNF195_06	ZNF195_07	ZNF195_08	ZNF195_09	ZNF195_10
ZNF197	n/a	ZNF197_01	ZNF197_02	ZNF197_03	ZNF197_04	ZNF197_05	ZNF197_06	ZNF197_07	ZNF197_08	ZNF197_09	ZNF197_10
ZNF2	n/a	ZNF2_01	ZNF2_02	ZNF2_03	ZNF2_04	ZNF2_05	ZNF2_06	ZNF2_07	ZNF2_08	ZNF2_09	ZNF2_10
ZNF20	n/a	ZNF20_01	ZNF20_02	ZNF20_03	ZNF20_04	ZNF20_05	ZNF20_06	ZNF20_07	ZNF20_08	ZNF20_09	ZNF20_10
ZNF200	n/a	ZNF200_01	ZNF200_02	ZNF200_03	ZNF200_04	ZNF200_05	ZNF200_06	ZNF200_07	ZNF200_08	ZNF200_09	ZNF200_10
ZNF202	n/a	ZNF202_01	ZNF202_02	ZNF202_03	ZNF202_04	ZNF202_05	ZNF202_06	ZNF202_07	ZNF202_08	ZNF202_09	ZNF202_10
ZNF205	n/a	ZNF205_01	ZNF205_02	ZNF205_03	ZNF205_04	ZNF205_05	ZNF205_06	ZNF205_07	ZNF205_08	ZNF205_09	ZNF205_10
ZNF207	n/a	ZNF207_01	ZNF207_02	ZNF207_03	ZNF207_04	ZNF207_05	ZNF207_06	ZNF207_07	ZNF207_08	ZNF207_09	ZNF207_10
ZNF208	n/a	ZNF208_01	ZNF208_02	ZNF208_03	ZNF208_04	ZNF208_05	ZNF208_06	ZNF208_07	ZNF208_08	ZNF208_09	ZNF208_10
ZNF211	n/a	ZNF211_01	ZNF211_02	ZNF211_03	ZNF211_04	ZNF211_05	ZNF211_06	ZNF211_07	ZNF211_08	ZNF211_09	ZNF211_10
ZNF212	n/a	ZNF212_01	ZNF212_02	ZNF212_03	ZNF212_04	ZNF212_05	ZNF212_06	ZNF212_07	ZNF212_08	ZNF212_09	ZNF212_10
ZNF213	n/a	ZNF213_01	ZNF213_02	ZNF213_03	ZNF213_04	ZNF213_05	ZNF213_06	ZNF213_07	ZNF213_08	ZNF213_09	ZNF213_10
ZNF214	n/a	ZNF214_01	ZNF214_02	ZNF214_03	ZNF214_04	ZNF214_05	ZNF214_06	ZNF214_07	ZNF214_08	ZNF214_09	ZNF214_10
ZNF215	n/a	ZNF215_01	ZNF215_02	ZNF215_03	ZNF215_04	ZNF215_05	ZNF215_06	ZNF215_07	ZNF215_08	ZNF215_09	ZNF215_10
ZNF217	n/a	ZNF217_01	ZNF217_02	ZNF217_03	ZNF217_04	ZNF217_05	ZNF217_06	ZNF217_07	ZNF217_08	ZNF217_09	ZNF217_10
ZNF219	n/a	ZNF219_01	ZNF219_02	ZNF219_03	ZNF219_04	ZNF219_05	ZNF219_06	ZNF219_07	ZNF219_08	ZNF219_09	ZNF219_10
ZNF22	n/a	ZNF22_01	ZNF22_02	ZNF22_03	ZNF22_04	ZNF22_05	ZNF22_06	ZNF22_07	ZNF22_08	ZNF22_09	ZNF22_10
ZNF221	n/a	ZNF221_01	ZNF221_02	ZNF221_03	ZNF221_04	ZNF221_05	ZNF221_06	ZNF221_07	ZNF221_08	ZNF221_09	ZNF221_10
ZNF222	n/a	ZNF222_01	ZNF222_02	ZNF222_03	ZNF222_04	ZNF222_05	ZNF222_06	ZNF222_07	ZNF222_08	ZNF222_09	ZNF222_10
ZNF223	n/a	ZNF223_01	ZNF223_02	ZNF223_03	ZNF223_04	ZNF223_05	ZNF223_06	ZNF223_07	ZNF223_08	ZNF223_09	ZNF223_10
ZNF224	n/a	ZNF224_01	ZNF224_02	ZNF224_03	ZNF224_04	ZNF224_05	ZNF224_06	ZNF224_07	ZNF224_08	ZNF224_09	ZNF224_10
ZNF225	n/a	ZNF225_01	ZNF225_02	ZNF225_03	ZNF225_04	ZNF225_05	ZNF225_06	ZNF225_07	ZNF225_08	ZNF225_09	ZNF225_10
ZNF226	n/a	ZNF226_01	ZNF226_02	ZNF226_03	ZNF226_04	ZNF226_05	ZNF226_06	ZNF226_07	ZNF226_08	ZNF226_09	ZNF226_10
ZNF227	n/a	ZNF227_01	ZNF227_02	ZNF227_03	ZNF227_04	ZNF227_05	ZNF227_06	ZNF227_07	ZNF227_08	ZNF227_09	ZNF227_10
ZNF229	n/a	ZNF229_01	ZNF229_02	ZNF229_03	ZNF229_04	ZNF229_05	ZNF229_06	ZNF229_07	ZNF229_08	ZNF229_09	ZNF229_10
ZNF23	n/a	ZNF23_01	ZNF23_02	ZNF23_03	ZNF23_04	ZNF23_05	ZNF23_06	ZNF23_07	ZNF23_08	ZNF23_09	ZNF23_10
ZNF230	n/a	ZNF230_01	ZNF230_02	ZNF230_03	ZNF230_04	ZNF230_05	ZNF230_06	ZNF230_07	ZNF230_08	ZNF230_09	ZNF230_10
ZNF232	n/a	ZNF232_01	ZNF232_02	ZNF232_03	ZNF232_04	ZNF232_05	ZNF232_06	ZNF232_07	ZNF232_08	ZNF232_09	ZNF232_10
ZNF233	n/a	ZNF233_01	ZNF233_02	ZNF233_03	ZNF233_04	ZNF233_05	ZNF233_06	ZNF233_07	ZNF233_08	ZNF233_09	ZNF233_10
ZNF235	n/a	ZNF235_01	ZNF235_02	ZNF235_03	ZNF235_04	ZNF235_05	ZNF235_06	ZNF235_07	ZNF235_08	ZNF235_09	ZNF235_10
ZNF236	n/a	ZNF236_01	ZNF236_02	ZNF236_03	ZNF236_04	ZNF236_05	ZNF236_06	ZNF236_07	ZNF236_08	ZNF236_09	ZNF236_10
ZNF239	n/a	ZNF239_01	ZNF239_02	ZNF239_03	ZNF239_04	ZNF239_05	ZNF239_06	ZNF239_07	ZNF239_08	ZNF239_09	ZNF239_10
ZNF24	n/a	ZNF24_01	ZNF24_02	ZNF24_03	ZNF24_04	ZNF24_05	ZNF24_06	ZNF24_07	ZNF24_08	ZNF24_09	ZNF24_10
ZNF248	n/a	ZNF248_01	ZNF248_02	ZNF248_03	ZNF248_04	ZNF248_05	ZNF248_06	ZNF248_07	ZNF248_08	ZNF248_09	ZNF248_10
ZNF25	n/a	ZNF25_01	ZNF25_02	ZNF25_03	ZNF25_04	ZNF25_05	ZNF25_06	ZNF25_07	ZNF25_08	ZNF25_09	ZNF25_10
ZNF250	n/a	ZNF250_01	ZNF250_02	ZNF250_03	ZNF250_04	ZNF250_05	ZNF250_06	ZNF250_07	ZNF250_08	ZNF250_09	ZNF250_10
ZNF251	n/a	ZNF251_01	ZNF251_02	ZNF251_03	ZNF251_04	ZNF251_05	ZNF251_06	ZNF251_07	ZNF251_08	ZNF251_09	ZNF251_10
ZNF253	n/a	ZNF253_01	ZNF253_02	ZNF253_03	ZNF253_04	ZNF253_05	ZNF253_06	ZNF253_07	ZNF253_08	ZNF253_09	ZNF253_10
ZNF254	n/a	ZNF254_01	ZNF254_02	ZNF254_03	ZNF254_04	ZNF254_05	ZNF254_06	ZNF254_07	ZNF254_08	ZNF254_09	ZNF254_10
ZNF256	n/a	ZNF256_01	ZNF256_02	ZNF256_03	ZNF256_04	ZNF256_05	ZNF256_06	ZNF256_07	ZNF256_08	ZNF256_09	ZNF256_10
ZNF257	n/a	ZNF257_01	ZNF257_02	ZNF257_03	ZNF257_04	ZNF257_05	ZNF257_06	ZNF257_07	ZNF257_08	ZNF257_09	ZNF257_10
ZNF26	n/a	ZNF26_01	ZNF26_02	ZNF26_03	ZNF26_04	ZNF26_05	ZNF26_06	ZNF26_07	ZNF26_08	ZNF26_09	ZNF26_10
ZNF260	n/a	ZNF260_01	ZNF260_02	ZNF260_03	ZNF260_04	ZNF260_05	ZNF260_06	ZNF260_07	ZNF260_08	ZNF260_09	ZNF260_10
ZNF263	n/a	ZNF263_01	ZNF263_02	ZNF263_03	ZNF263_04	ZNF263_05	ZNF263_06	ZNF263_07	ZNF263_08	ZNF263_09	ZNF263_10
ZNF264	n/a	ZNF264_01	ZNF264_02	ZNF264_03	ZNF264_04	ZNF264_05	ZNF264_06	ZNF264_07	ZNF264_08	ZNF264_09	ZNF264_10
ZNF266	n/a	ZNF266_01	ZNF266_02	ZNF266_03	ZNF266_04	ZNF266_05	ZNF266_06	ZNF266_07	ZNF266_08	ZNF266_09	ZNF266_10
ZNF267	n/a	ZNF267_01	ZNF267_02	ZNF267_03	ZNF267_04	ZNF267_05	ZNF267_06	ZNF267_07	ZNF267_08	ZNF267_09	ZNF267_10
ZNF268	n/a	ZNF268_01	ZNF268_02	ZNF268_03	ZNF268_04	ZNF268_05	ZNF268_06	ZNF268_07	ZNF268_08	ZNF268_09	ZNF268_10
ZNF273	n/a	ZNF273_01	ZNF273_02	ZNF273_03	ZNF273_04	ZNF273_05	ZNF273_06	ZNF273_07	ZNF273_08	ZNF273_09	ZNF273_10
ZNF274	n/a	ZNF274_01	ZNF274_02	ZNF274_03	ZNF274_04	ZNF274_05	ZNF274_06	ZNF274_07	ZNF274_08	ZNF274_09	ZNF274_10
ZNF276	n/a	ZNF276_01	ZNF276_02	ZNF276_03	ZNF276_04	ZNF276_05	ZNF276_06	ZNF276_07	ZNF276_08	ZNF276_09	ZNF276_10
ZNF277	n/a	ZNF277_01	ZNF277_02	ZNF277_03	ZNF277_04	ZNF277_05	ZNF277_06	ZNF277_07	ZNF277_08	ZNF277_09	ZNF277_10
ZNF28	n/a	ZNF28_01	ZNF28_02	ZNF28_03	ZNF28_04	ZNF28_05	ZNF28_06	ZNF28_07	ZNF28_08	ZNF28_09	ZNF28_10
ZNF280A	n/a	ZNF280A_01	ZNF280A_02	ZNF280A_03	ZNF280A_04	ZNF280A_05	ZNF280A_06	ZNF280A_07	ZNF280A_08	ZNF280A_09	ZNF280A_10
ZNF280B	n/a	ZNF280B_01	ZNF280B_02	ZNF280B_03	ZNF280B_04	ZNF280B_05	ZNF280B_06	ZNF280B_07	ZNF280B_08	ZNF280B_09	ZNF280B_10
ZNF280C	n/a	ZNF280C_01	ZNF280C_02	ZNF280C_03	ZNF280C_04	ZNF280C_05	ZNF280C_06	ZNF280C_07	ZNF280C_08	ZNF280C_09	ZNF280C_10
ZNF280D	n/a	ZNF280D_01	ZNF280D_02	ZNF280D_03	ZNF280D_04	ZNF280D_05	ZNF280D_06	ZNF280D_07	ZNF280D_08	ZNF280D_09	ZNF280D_10
ZNF281	n/a	ZNF281_01	ZNF281_02	ZNF281_03	ZNF281_04	ZNF281_05	ZNF281_06	ZNF281_07	ZNF281_08	ZNF281_09	ZNF281_10
ZNF282	n/a	ZNF282_01	ZNF282_02	ZNF282_03	ZNF282_04	ZNF282_05	ZNF282_06	ZNF282_07	ZNF282_08	ZNF282_09	ZNF282_10
ZNF283	n/a	ZNF283_01	ZNF283_02	ZNF283_03	ZNF283_04	ZNF283_05	ZNF283_06	ZNF283_07	ZNF283_08	ZNF283_09	ZNF283_10
ZNF284	n/a	ZNF284_01	ZNF284_02	ZNF284_03	ZNF284_04	ZNF284_05	ZNF284_06	ZNF284_07	ZNF284_08	ZNF284_09	ZNF284_10
ZNF285	n/a	ZNF285_01	ZNF285_02	ZNF285_03	ZNF285_04	ZNF285_05	ZNF285_06	ZNF285_07	ZNF285_08	ZNF285_09	ZNF285_10
ZNF286A	n/a	ZNF286A_01	ZNF286A_02	ZNF286A_03	ZNF286A_04	ZNF286A_05	ZNF286A_06	ZNF286A_07	ZNF286A_08	ZNF286A_09	ZNF286A_10
ZNF287	n/a	ZNF287_01	ZNF287_02	ZNF287_03	ZNF287_04	ZNF287_05	ZNF287_06	ZNF287_07	ZNF287_08	ZNF287_09	ZNF287_10
ZNF292	n/a	ZNF292_01	ZNF292_02	ZNF292_03	ZNF292_04	ZNF292_05	ZNF292_06	ZNF292_07	ZNF292_08	ZNF292_09	ZNF292_10
ZNF296	n/a	ZNF296_01	ZNF296_02	ZNF296_03	ZNF296_04	ZNF296_05	ZNF296_06	ZNF296_07	ZNF296_08	ZNF296_09	ZNF296_10
ZNF3	n/a	ZNF3_01	ZNF3_02	ZNF3_03	ZNF3_04	ZNF3_05	ZNF3_06	ZNF3_07	ZNF3_08	ZNF3_09	ZNF3_10
ZNF30	n/a	ZNF30_01	ZNF30_02	ZNF30_03	ZNF30_04	ZNF30_05	ZNF30_06	ZNF30_07	ZNF30_08	ZNF30_09	ZNF30_10
ZNF300	n/a	ZNF300_01	ZNF300_02	ZNF300_03	ZNF300_04	ZNF300_05	ZNF300_06	ZNF300_07	ZNF300_08	ZNF300_09	ZNF300_10
ZNF302	n/a	ZNF302_01	ZNF302_02	ZNF302_03	ZNF302_04	ZNF302_05	ZNF302_06	ZNF302_07	ZNF302_08	ZNF302_09	ZNF302_10
ZNF304	n/a	ZNF304_01	ZNF304_02	ZNF304_03	ZNF304_04	ZNF304_05	ZNF304_06	ZNF304_07	ZNF304_08	ZNF304_09	ZNF304_10
ZNF311	n/a	ZNF311_01	ZNF311_02	ZNF311_03	ZNF311_04	ZNF311_05	ZNF311_06	ZNF311_07	ZNF311_08	ZNF311_09	ZNF311_10
ZNF317	n/a	ZNF317_01	ZNF317_02	ZNF317_03	ZNF317_04	ZNF317_05	ZNF317_06	ZNF317_07	ZNF317_08	ZNF317_09	ZNF317_10
ZNF318	n/a	ZNF318_01	ZNF318_02	ZNF318_03	ZNF318_04	ZNF318_05	ZNF318_06	ZNF318_07	ZNF318_08	ZNF318_09	ZNF318_10
ZNF319	n/a	ZNF319_01	ZNF319_02	ZNF319_03	ZNF319_04	ZNF319_05	ZNF319_06	ZNF319_07	ZNF319_08	ZNF319_09	ZNF319_10
ZNF32	n/a	ZNF32_01	ZNF32_02	ZNF32_03	ZNF32_04	ZNF32_05	ZNF32_06	ZNF32_07	ZNF32_08	ZNF32_09	ZNF32_10
ZNF320	n/a	ZNF320_01	ZNF320_02	ZNF320_03	ZNF320_04	ZNF320_05	ZNF320_06	ZNF320_07	ZNF320_08	ZNF320_09	ZNF320_10
ZNF322	n/a	ZNF322_01	ZNF322_02	ZNF322_03	ZNF322_04	ZNF322_05	ZNF322_06	ZNF322_07	ZNF322_08	ZNF322_09	ZNF322_10
ZNF324	n/a	ZNF324_01	ZNF324_02	ZNF324_03	ZNF324_04	ZNF324_05	ZNF324_06	ZNF324_07	ZNF324_08	ZNF324_09	ZNF324_10
ZNF326	n/a	ZNF326_01	ZNF326_02	ZNF326_03	ZNF326_04	ZNF326_05	ZNF326_06	ZNF326_07	ZNF326_08	ZNF326_09	ZNF326_10
ZNF329	n/a	ZNF329_01	ZNF329_02	ZNF329_03	ZNF329_04	ZNF329_05	ZNF329_06	ZNF329_07	ZNF329_08	ZNF329_09	ZNF329_10
ZNF331	n/a	ZNF331_01	ZNF331_02	ZNF331_03	ZNF331_04	ZNF331_05	ZNF331_06	ZNF331_07	ZNF331_08	ZNF331_09	ZNF331_10
ZNF333	n/a	ZNF333_01	ZNF333_02	ZNF333_03	ZNF333_04	ZNF333_05	ZNF333_06	ZNF333_07	ZNF333_08	ZNF333_09	ZNF333_10
ZNF334	n/a	ZNF334_01	ZNF334_02	ZNF334_03	ZNF334_04	ZNF334_05	ZNF334_06	ZNF334_07	ZNF334_08	ZNF334_09	ZNF334_10
ZNF335	n/a	ZNF335_01	ZNF335_02	ZNF335_03	ZNF335_04	ZNF335_05	ZNF335_06	ZNF335_07	ZNF335_08	ZNF335_09	ZNF335_10
ZNF337	n/a	ZNF337_01	ZNF337_02	ZNF337_03	ZNF337_04	ZNF337_05	ZNF337_06	ZNF337_07	ZNF337_08	ZNF337_09	ZNF337_10
ZNF33A	n/a	ZNF33A_01	ZNF33A_02	ZNF33A_03	ZNF33A_04	ZNF33A_05	ZNF33A_06	ZNF33A_07	ZNF33A_08	ZNF33A_09	ZNF33A_10
ZNF33B	n/a	ZNF33B_01	ZNF33B_02	ZNF33B_03	ZNF33B_04	ZNF33B_05	ZNF33B_06	ZNF33B_07	ZNF33B_08	ZNF33B_09	ZNF33B_10
ZNF34	n/a	ZNF34_01	ZNF34_02	ZNF34_03	ZNF34_04	ZNF34_05	ZNF34_06	ZNF34_07	ZNF34_08	ZNF34_09	ZNF34_10
ZNF341	n/a	ZNF341_01	ZNF341_02	ZNF341_03	ZNF341_04	ZNF341_05	ZNF341_06	ZNF341_07	ZNF341_08	ZNF341_09	ZNF341_10
ZNF343	n/a	ZNF343_01	ZNF343_02	ZNF343_03	ZNF343_04	ZNF343_05	ZNF343_06	ZNF343_07	ZNF343_08	ZNF343_09	ZNF343_10
ZNF345	n/a	ZNF345_01	ZNF345_02	ZNF345_03	ZNF345_04	ZNF345_05	ZNF345_06	ZNF345_07	ZNF345_08	ZNF345_09	ZNF345_10
ZNF346	n/a	ZNF346_01	ZNF346_02	ZNF346_03	ZNF346_04	ZNF346_05	ZNF346_06	ZNF346_07	ZNF346_08	ZNF346_09	ZNF346_10
ZNF347	n/a	ZNF347_01	ZNF347_02	ZNF347_03	ZNF347_04	ZNF347_05	ZNF347_06	ZNF347_07	ZNF347_08	ZNF347_09	ZNF347_10
ZNF35	n/a	ZNF35_01	ZNF35_02	ZNF35_03	ZNF35_04	ZNF35_05	ZNF35_06	ZNF35_07	ZNF35_08	ZNF35_09	ZNF35_10
ZNF350	n/a	ZNF350_01	ZNF350_02	ZNF350_03	ZNF350_04	ZNF350_05	ZNF350_06	ZNF350_07	ZNF350_08	ZNF350_09	ZNF350_10
ZNF354A	n/a	ZNF354A_01	ZNF354A_02	ZNF354A_03	ZNF354A_04	ZNF354A_05	ZNF354A_06	ZNF354A_07	ZNF354A_08	ZNF354A_09	ZNF354A_10
ZNF354B	n/a	ZNF354B_01	ZNF354B_02	ZNF354B_03	ZNF354B_04	ZNF354B_05	ZNF354B_06	ZNF354B_07	ZNF354B_08	ZNF354B_09	ZNF354B_10
ZNF354C	n/a	ZNF354C_01	ZNF354C_02	ZNF354C_03	ZNF354C_04	ZNF354C_05	ZNF354C_06	ZNF354C_07	ZNF354C_08	ZNF354C_09	ZNF354C_10
ZNF358	n/a	ZNF358_01	ZNF358_02	ZNF358_03	ZNF358_04	ZNF358_05	ZNF358_06	ZNF358_07	ZNF358_08	ZNF358_09	ZNF358_10
ZNF362	n/a	ZNF362_01	ZNF362_02	ZNF362_03	ZNF362_04	ZNF362_05	ZNF362_06	ZNF362_07	ZNF362_08	ZNF362_09	ZNF362_10
ZNF365	n/a	ZNF365_01	ZNF365_02	ZNF365_03	ZNF365_04	ZNF365_05	ZNF365_06	ZNF365_07	ZNF365_08	ZNF365_09	ZNF365_10
ZNF366	n/a	ZNF366_01	ZNF366_02	ZNF366_03	ZNF366_04	ZNF366_05	ZNF366_06	ZNF366_07	ZNF366_08	ZNF366_09	ZNF366_10
ZNF367	n/a	ZNF367_01	ZNF367_02	ZNF367_03	ZNF367_04	ZNF367_05	ZNF367_06	ZNF367_07	ZNF367_08	ZNF367_09	ZNF367_10
ZNF37A	n/a	ZNF37A_01	ZNF37A_02	ZNF37A_03	ZNF37A_04	ZNF37A_05	ZNF37A_06	ZNF37A_07	ZNF37A_08	ZNF37A_09	ZNF37A_10
ZNF382	n/a	ZNF382_01	ZNF382_02	ZNF382_03	ZNF382_04	ZNF382_05	ZNF382_06	ZNF382_07	ZNF382_08	ZNF382_09	ZNF382_10
ZNF383	n/a	ZNF383_01	ZNF383_02	ZNF383_03	ZNF383_04	ZNF383_05	ZNF383_06	ZNF383_07	ZNF383_08	ZNF383_09	ZNF383_10
ZNF384	n/a	ZNF384_01	ZNF384_02	ZNF384_03	ZNF384_04	ZNF384_05	ZNF384_06	ZNF384_07	ZNF384_08	ZNF384_09	ZNF384_10
ZNF385A	n/a	ZNF385A_01	ZNF385A_02	ZNF385A_03	ZNF385A_04	ZNF385A_05	ZNF385A_06	ZNF385A_07	ZNF385A_08	ZNF385A_09	ZNF385A_10
ZNF385B	n/a	ZNF385B_01	ZNF385B_02	ZNF385B_03	ZNF385B_04	ZNF385B_05	ZNF385B_06	ZNF385B_07	ZNF385B_08	ZNF385B_09	ZNF385B_10
ZNF385D	n/a	ZNF385D_01	ZNF385D_02	ZNF385D_03	ZNF385D_04	ZNF385D_05	ZNF385D_06	ZNF385D_07	ZNF385D_08	ZNF385D_09	ZNF385D_10
ZNF391	n/a	ZNF391_01	ZNF391_02	ZNF391_03	ZNF391_04	ZNF391_05	ZNF391_06	ZNF391_07	ZNF391_08	ZNF391_09	ZNF391_10
ZNF394	n/a	ZNF394_01	ZNF394_02	ZNF394_03	ZNF394_04	ZNF394_05	ZNF394_06	ZNF394_07	ZNF394_08	ZNF394_09	ZNF394_10
ZNF395	n/a	ZNF395_01	ZNF395_02	ZNF395_03	ZNF395_04	ZNF395_05	ZNF395_06	ZNF395_07	ZNF395_08	ZNF395_09	ZNF395_10
[truncated: 335 more rows]
